# Supplementary material for: Genome mining of biosynthetic and chemotherapeutic gene clusters in Streptomyces bacteria
Source: Sci Rep. 2020 Feb 6;10:2003. doi: 10.1038/s41598-020-58904-9 (PMC7005152; doi:10.1038/s41598-020-58904-9)
Supplement: Supplementary file 2 — Supplementary Table S1. [file 41598_2020_58904_MOESM2_ESM.xlsx]

## Sheet: Sheet1
Genome	acyl_amino_acids	amglyccycl	aminocoumarin	arylpolyene	bacteriocin	blactam	bottromycin	butyrolactone	cyanobactin	ectoine	furan	hserlactone	indole	ladderane	lantipeptide	lassopeptide	linaridin	melanin	nrps	nucleoside	oligosaccharide	other	otherks	phenazine	phosphoglycolipid	phosphonate	proteusin	resorcinol	siderophore	t1pks	t2pks	t3pks	terpene	thiopeptide	transatpks
GCF_000009765.2_ASM976v2	0	0	0	1	2	0	0	2	0	1	0	0	0	1	1	3	0	2	7	0	0	1	5	0	0	0	0	0	4	9	2	1	7	0	0
GCF_000010605.1_ASM1060v1	0	1	0	1	2	0	0	1	0	1	0	0	0	1	4	0	2	3	9	0	0	0	2	0	0	0	0	0	2	7	0	2	7	1	1
GCF_000091305.1_ASM9130v1	0	0	0	0	3	0	1	2	0	1	0	0	1	0	4	0	1	2	5	0	0	2	1	0	0	0	0	0	4	5	1	0	8	0	0
GCF_000092385.1_ASM9238v1	0	0	0	1	3	0	0	1	0	1	1	0	0	1	4	1	0	0	15	1	1	5	6	0	0	0	0	0	3	14	2	0	7	1	3
GCF_000147815.2_ASM14781v3	0	0	0	1	2	0	0	2	0	1	0	1	1	2	5	2	0	0	8	0	0	3	3	0	0	0	0	0	3	14	1	0	7	0	0
GCF_000148465.1_Scla_1.0	0	1	0	0	2	3	0	3	0	2	0	0	2	0	4	1	0	2	10	2	0	1	1	0	1	0	0	0	3	6	1	1	13	0	0
GCF_000154885.1_ASM15488v1	0	0	0	0	0	0	0	3	0	0	0	0	0	0	3	1	0	0	4	1	0	0	0	0	0	0	0	0	2	5	2	0	8	0	0
GCF_000154905.1_ASM15490v1	0	0	0	0	2	0	0	1	0	1	0	0	0	0	1	0	0	1	3	1	0	0	1	0	0	0	0	0	1	0	1	0	3	0	1
GCF_000154925.1_ASM15492v1	0	1	0	0	2	1	0	2	0	2	0	0	2	0	3	1	0	2	7	1	0	2	1	0	1	0	0	0	2	3	0	0	8	0	0
GCF_000154945.1_ASM15494v1	0	0	0	1	2	0	0	0	0	3	0	0	0	0	0	1	0	1	2	0	1	0	2	0	0	0	0	0	2	2	2	1	5	1	0
GCF_000154965.1_ASM15496v1	0	1	0	0	1	0	0	2	0	1	0	1	0	0	0	1	0	2	3	0	0	2	0	1	0	1	0	0	3	0	1	1	6	0	0
GCF_000156435.1_ASM15643v1	0	1	0	1	3	0	0	1	0	1	0	0	0	1	2	1	0	1	7	1	0	2	0	0	1	0	0	0	3	3	1	2	5	0	0
GCF_000156455.1_ASM15645v1	0	0	0	0	1	0	0	0	0	1	0	0	0	0	1	1	0	1	12	1	1	0	0	0	0	1	0	0	3	5	1	1	3	0	0
GCF_000156475.1_ASM15647v1	0	0	0	0	4	0	0	0	0	1	0	0	0	0	2	0	0	0	6	0	0	2	1	0	0	0	0	0	2	2	0	1	4	1	0
GCF_000156695.2_ASM15669v2	0	0	0	0	2	0	0	0	0	1	0	0	0	0	3	1	0	1	12	1	1	0	0	0	0	1	0	0	3	6	1	1	3	0	0
GCF_000158855.1_ASM15885v1	0	0	0	0	1	0	0	1	0	1	0	0	0	1	0	0	0	1	5	0	0	1	1	0	0	0	0	0	1	0	1	1	4	0	0
GCF_000158915.1_ASM15891v1	0	0	0	1	2	0	0	3	0	1	0	0	0	1	2	0	0	0	8	0	0	5	1	0	0	0	0	0	3	11	2	0	6	0	2
GCF_000158935.1_ASM15893v1	0	0	0	0	2	0	0	1	0	1	0	0	1	0	2	0	0	1	3	0	0	2	1	0	0	0	0	0	3	2	2	2	6	0	0
GCF_000158955.1_ASM15895v1	0	0	0	0	2	0	0	2	0	2	0	0	0	0	3	2	1	2	5	0	0	1	1	0	0	1	0	0	3	7	1	0	7	0	0
GCF_000158975.1_ASM15897v1	0	0	0	0	2	0	0	1	0	1	0	0	0	1	3	0	0	0	3	0	0	1	2	0	0	0	0	0	3	0	1	0	4	0	1
GCF_000162775.1_ASM16277v1	0	0	0	0	1	0	0	1	0	1	0	0	0	0	1	0	0	0	6	0	0	1	0	0	0	0	0	0	2	2	1	1	2	0	0
GCF_000163875.1_Strep_clav_ATCC27064	0	1	0	0	2	3	0	3	0	2	0	0	2	0	4	1	0	2	10	1	0	1	1	0	1	0	0	0	3	6	1	1	12	0	0
GCF_000176115.2_ASM17611v2	0	0	0	0	4	2	0	2	0	2	0	0	0	0	1	0	0	1	5	0	0	0	1	0	0	0	0	0	2	3	2	1	7	0	0
GCF_000177175.2_ASM17717v2	0	1	0	1	2	0	0	1	0	1	0	0	0	1	3	0	2	2	10	0	0	1	2	0	0	0	0	0	2	7	0	2	5	1	1
GCF_000177195.2_ASM17719v2	0	0	0	0	1	0	0	2	0	1	0	0	0	0	0	0	0	1	6	0	0	0	3	0	0	0	0	0	1	3	3	0	6	0	0
GCF_000179195.1_ASM17919v1	0	0	0	0	1	0	0	2	0	1	0	0	0	1	1	0	0	1	7	0	0	1	1	0	0	0	0	0	1	3	1	1	4	0	0
GCF_000179215.1_ASM17921v1	0	0	0	0	0	0	0	2	0	1	0	0	0	1	0	0	0	1	7	0	0	1	1	0	0	0	0	0	1	0	1	1	3	0	0
GCF_000203835.1_ASM20383v1	0	0	0	0	2	0	0	2	0	1	1	0	1	0	3	0	0	1	4	0	0	1	2	0	0	0	0	0	3	4	2	2	6	0	0
GCF_000204605.1_ASM20460v1	0	0	0	0	2	0	0	0	0	1	1	0	0	0	0	0	0	1	5	1	0	0	0	0	0	0	0	0	3	4	1	1	7	1	0
GCF_000213055.1_ASM21305v1	0	0	0	0	1	0	0	1	0	1	0	0	0	1	1	0	0	1	7	0	0	0	2	0	0	0	0	0	1	3	0	1	5	0	0
GCF_000220705.2_ASM22070v2	0	1	0	0	3	0	0	0	0	1	0	0	0	0	3	1	0	0	2	0	0	0	1	0	0	0	0	0	3	1	1	1	4	1	0
GCF_000225525.1_ASM22552v1	0	0	0	0	1	0	0	0	0	1	0	0	0	0	2	0	0	1	6	0	1	1	2	0	0	0	0	0	3	4	2	2	4	0	0
GCF_000226455.1_ASM22645v1	0	1	0	0	2	0	0	2	0	1	0	0	0	0	1	2	0	2	3	1	0	1	0	0	0	0	0	0	3	5	2	2	6	2	0
GCF_000237305.1_ASM23730v1	0	0	0	0	2	1	0	4	0	1	0	0	0	0	4	1	0	0	9	0	0	4	2	0	0	0	0	0	2	8	0	2	8	1	1
GCF_000239075.1_ASM23907v2	0	0	0	1	2	0	0	2	0	4	0	0	0	1	3	2	2	2	15	0	0	2	0	0	0	0	0	0	2	4	2	3	7	1	1
GCF_000240165.1_ASM24016v1	0	0	0	0	2	1	0	3	0	1	0	0	0	0	4	1	0	0	9	0	0	4	2	0	0	0	0	0	2	8	0	2	8	1	1
GCF_000241835.1_ASM24183v2	0	0	0	0	2	0	0	1	0	1	0	0	1	0	0	0	0	1	7	0	0	2	2	0	0	0	0	0	4	2	4	1	4	1	2
GCF_000242715.1_ASM24271v2	0	1	0	1	3	0	0	2	0	1	0	0	1	0	3	0	0	1	7	2	0	1	3	0	0	2	0	0	4	11	4	2	9	0	1
GCF_000245355.1_ASM24535v1	0	1	0	0	4	0	0	3	0	1	0	0	0	1	2	1	0	1	10	0	0	0	0	1	0	0	0	0	4	4	3	3	6	1	0
GCF_000253235.1_ASM25323v1	0	0	0	0	2	0	0	3	0	1	0	0	1	1	2	1	0	2	4	0	0	4	0	0	0	0	0	0	3	1	2	3	5	1	0
GCF_000258595.1_Ssomaliensis1	0	0	0	0	2	0	0	0	0	1	0	0	0	0	4	0	0	0	4	0	0	4	0	0	0	0	0	0	2	0	0	2	5	1	0
GCF_000259895.1_ASM25989v1	0	0	0	0	2	0	0	1	0	1	0	0	2	0	4	1	0	1	3	0	0	1	1	0	0	0	0	0	3	8	2	1	7	0	0
GCF_000261345.2_ASM26134v2	0	0	0	1	2	0	0	1	0	3	0	0	0	1	3	1	0	1	7	0	0	0	0	0	0	0	0	0	2	4	0	2	7	1	0
GCF_000262345.1_Streptomyces_sulphureus_L180_version_1.0	0	0	0	1	0	0	0	1	0	2	0	0	0	2	1	0	1	0	5	1	0	0	0	0	0	0	0	0	3	5	2	1	3	1	2
GCF_000280865.1_ASM28086v1	0	1	0	0	4	0	0	4	0	1	0	0	0	1	0	2	1	1	2	0	1	0	3	0	0	0	0	0	4	7	2	2	4	1	1
GCF_000280905.1_ASM28090v1	0	0	0	0	1	0	0	0	0	1	0	0	0	0	3	0	1	0	7	0	0	1	0	1	0	0	0	0	2	6	2	1	4	1	4
GCF_000297155.2_ASM29715v2	0	0	0	0	1	0	0	1	0	2	0	0	0	1	6	0	0	2	10	0	1	6	0	0	0	1	0	0	4	10	3	2	10	1	0
GCF_000297635.1_ASM29763v1	0	0	0	0	1	0	0	1	0	1	0	0	0	0	0	0	1	0	7	2	1	0	0	0	0	0	0	0	2	3	1	1	4	1	0
GCF_000299175.2_ASM29917v2	0	0	0	0	3	0	0	1	0	2	0	0	0	0	2	0	0	0	4	0	0	1	0	0	0	0	0	0	2	1	1	1	5	1	0
GCF_000316095.1_ASM31609v1	0	1	0	1	3	0	0	1	0	1	0	0	0	1	2	1	0	1	9	1	0	0	1	0	1	0	0	0	3	5	1	2	5	0	0
GCF_000317595.1_Sipom9103v1.0	0	0	0	0	4	0	1	2	0	1	0	0	1	1	7	1	1	1	6	0	0	5	1	0	0	0	0	0	5	6	2	2	7	0	0
GCF_000331185.1_ASM33118v1	0	0	0	2	1	0	0	3	0	1	0	0	1	0	5	2	0	1	23	1	1	5	1	0	0	1	0	0	3	10	1	0	8	0	0
GCF_000332625.1_STVIR_1.0	0	0	0	0	3	0	0	1	0	1	0	0	0	0	2	1	0	2	11	0	1	1	3	0	0	0	0	0	4	5	1	2	6	0	0
GCF_000340335.1_ASM34033v2	0	0	0	0	3	0	1	2	0	1	0	0	1	0	3	0	1	2	2	0	0	2	2	0	0	0	0	0	4	5	2	0	5	0	0
GCF_000340845.1_ASM34084v1	0	1	0	0	4	0	0	3	0	1	0	0	0	1	2	1	0	1	10	0	0	0	0	1	0	0	0	0	4	4	3	3	6	1	0
GCF_000342125.1_S.mobaraensisn_1.0	0	0	0	2	1	0	0	0	0	0	0	0	1	1	4	3	0	0	9	0	1	4	1	0	0	0	0	0	2	16	1	6	11	2	0
GCF_000342345.1_Whole_genome_assembly	0	0	0	0	2	0	0	0	0	1	0	0	0	0	1	0	1	0	2	0	0	1	2	1	0	0	0	0	2	6	2	1	3	0	0
GCF_000349325.1_ASM34932v1	0	0	0	0	2	0	0	2	1	1	0	0	0	0	3	2	0	2	8	0	1	3	1	0	0	1	0	0	3	5	1	4	6	0	0
GCF_000359525.1_ASM35952v1	0	0	0	0	4	0	0	0	0	1	0	0	0	0	2	0	0	0	7	0	0	1	1	0	0	0	0	0	2	3	0	1	4	1	0
GCF_000364805.1_ASM36480v1	0	0	0	0	4	2	0	2	0	2	0	0	0	0	1	0	0	1	6	0	0	0	2	0	0	0	0	0	2	3	2	1	7	0	0
GCF_000365385.1_ASM36538v1	0	0	0	0	3	0	0	2	0	1	0	0	0	0	1	0	0	1	7	0	1	2	2	0	0	0	0	0	3	7	2	1	4	2	0
GCF_000367365.1_ASM36736v1	0	0	0	0	4	0	0	1	0	1	0	0	0	0	1	0	0	1	4	1	0	3	2	0	0	0	0	0	3	4	1	1	7	0	1
GCF_000372745.1_ASM37274v1	0	0	0	0	3	0	0	1	0	0	0	0	1	0	5	0	0	0	13	0	0	3	2	0	0	0	0	0	3	9	1	3	9	1	0
GCF_000373225.1_ASM37322v1	0	0	0	0	3	0	0	0	0	1	0	0	0	0	2	0	0	0	12	0	0	1	0	0	0	0	0	0	2	7	0	1	5	1	0
GCF_000373305.1_ASM37330v1	0	0	0	1	2	0	0	2	0	3	0	0	0	0	5	1	1	1	12	0	1	1	3	0	0	0	0	0	2	6	2	2	6	2	1
GCF_000373405.1_ASM37340v1	0	0	0	0	3	0	0	2	0	1	0	0	0	0	3	1	0	3	8	0	1	1	1	0	0	0	0	0	2	4	1	2	6	2	1
GCF_000373465.1_ASM37346v1	0	0	0	0	2	0	0	0	0	1	0	0	0	0	1	0	0	0	0	0	0	0	0	0	0	0	0	0	2	1	2	1	5	0	0
GCF_000373525.1_ASM37352v1	0	0	0	0	1	0	0	3	0	2	0	0	0	0	2	0	0	1	10	0	0	0	0	0	0	0	0	0	1	4	3	1	5	1	0
GCF_000373565.1_ASM37356v1	0	0	0	0	1	0	0	0	0	1	0	0	0	1	0	1	0	1	3	0	1	2	1	0	0	0	0	0	2	2	1	2	3	0	0
GCF_000373585.1_ASM37358v1	0	0	0	1	2	0	0	4	0	1	0	0	0	0	2	1	0	0	14	0	1	2	2	0	0	0	0	0	3	8	3	3	8	0	1
GCF_000373625.1_ASM37362v1	0	0	0	0	1	0	0	2	0	1	0	0	0	0	2	0	0	1	4	1	0	1	0	0	0	0	0	0	3	1	2	1	3	1	0
GCF_000373645.1_ASM37364v1	0	0	0	0	1	0	0	2	0	1	0	0	1	0	1	1	0	0	12	0	0	0	3	0	0	0	0	0	1	11	2	2	3	1	0
GCF_000373665.1_ASM37366v1	0	0	0	0	3	0	0	1	0	1	0	0	0	0	0	0	0	0	2	0	0	2	1	0	0	0	0	0	2	1	2	1	9	1	0
GCF_000373685.1_ASM37368v1	0	1	0	0	3	0	0	3	0	1	0	0	0	0	3	0	0	1	8	0	0	3	1	0	1	1	0	0	2	7	1	1	7	2	0
GCF_000375625.1_ASM37562v1	0	1	0	0	3	1	0	3	0	1	0	0	0	0	1	2	0	1	4	0	0	0	0	0	0	0	0	0	3	4	1	0	6	1	0
GCF_000375725.1_ASM37572v1	0	0	0	0	1	0	0	3	0	2	0	0	0	0	2	0	0	1	9	0	0	0	0	0	0	0	0	0	1	4	3	1	5	1	0
GCF_000376565.1_ASM37656v1	0	0	0	0	2	0	0	1	1	1	0	0	0	0	0	0	0	1	6	0	0	4	1	0	0	1	0	0	3	4	1	1	5	0	0
GCF_000377105.1_ASM37710v1	0	0	0	0	2	0	0	0	0	1	0	0	0	0	1	0	1	0	9	0	0	4	1	1	0	0	0	0	3	10	2	3	9	1	1
GCF_000377125.1_ASM37712v1	0	0	0	0	2	0	0	0	0	1	0	0	0	0	0	0	1	0	7	0	0	4	1	1	0	0	0	0	3	9	2	3	9	1	1
GCF_000377145.1_ASM37714v1	0	0	0	0	2	0	0	1	0	1	0	0	0	0	3	0	0	2	6	0	0	2	1	0	0	0	0	0	3	2	2	0	5	1	0
GCF_000377165.1_ASM37716v1	0	0	0	0	2	0	0	0	0	1	0	0	0	0	0	0	1	0	6	0	0	4	1	1	0	0	0	0	3	6	1	3	9	1	1
GCF_000377525.1_ASM37752v1	0	0	0	0	3	0	0	2	0	1	0	0	0	0	1	0	0	1	6	0	1	3	2	0	0	0	0	0	3	4	2	1	4	2	0
GCF_000377545.1_ASM37754v1	0	1	0	0	3	0	0	1	0	1	0	0	0	0	2	1	0	0	8	0	0	1	2	0	0	0	0	0	2	5	0	1	5	1	0
GCF_000377965.1_ASM37796v1	0	1	0	0	2	0	0	1	0	1	0	0	0	0	3	1	0	3	13	0	0	0	3	1	0	0	0	0	2	9	1	2	4	0	0
GCF_000380165.1_ASM38016v1	0	0	0	0	1	0	0	0	0	1	0	0	0	0	1	1	0	0	4	1	0	3	0	0	0	0	0	0	1	4	1	2	6	0	0
GCF_000381025.1_ASM38102v1	0	0	0	0	1	0	1	0	0	1	0	0	0	0	3	1	1	0	6	1	0	0	1	0	0	0	0	0	2	6	3	1	1	1	1
GCF_000382745.1_ASM38274v1	0	0	0	0	1	0	0	2	0	1	0	0	0	0	0	0	0	1	6	0	0	0	3	0	0	0	0	0	1	3	3	0	6	0	0
GCF_000383595.1_ASM38359v1	0	0	0	0	3	0	1	2	0	1	0	0	1	0	3	0	1	2	2	0	0	2	2	0	0	0	0	0	4	5	2	0	5	0	0
GCF_000383615.1_ASM38361v1	0	0	0	0	3	0	0	2	0	1	0	0	0	0	2	1	0	2	4	0	0	5	0	0	0	0	0	0	4	4	2	1	7	0	0
GCF_000383635.1_ASM38363v1	0	0	0	0	3	0	0	1	0	1	0	0	1	0	3	0	0	2	4	0	0	1	2	1	0	0	0	0	3	3	3	2	4	0	0
GCF_000383655.1_ASM38365v1	0	0	0	0	2	0	0	3	0	1	0	0	0	0	1	0	0	2	1	0	0	2	0	0	0	0	0	0	3	3	2	0	5	0	0
GCF_000383935.1_ASM38393v1	0	0	0	0	3	0	0	2	0	1	0	0	0	0	5	0	0	0	11	0	0	0	1	0	0	0	0	0	2	5	1	1	4	0	0
GCF_000384175.1_ASM38417v1	0	0	0	1	2	0	1	3	0	1	0	0	1	0	0	0	0	2	3	0	0	3	0	1	0	0	0	0	2	1	2	3	4	1	0
GCF_000385945.1_ASM38594v1	0	0	0	1	2	0	0	1	0	2	0	0	0	0	3	1	0	1	8	0	0	2	1	0	0	0	0	0	2	4	2	2	5	1	1
GCF_000403665.1_Streptomyces_lividans_1326	0	0	0	0	2	0	0	1	0	1	0	0	1	0	3	0	0	1	4	0	0	1	2	0	0	0	0	0	3	4	2	1	5	0	0
GCF_000403765.2_SAlb2	0	0	0	0	2	0	0	5	0	1	0	0	0	0	4	0	0	0	10	1	0	10	1	0	0	0	0	0	2	8	2	1	3	0	3
GCF_000404005.1_Streptomyces_sp._FXJ7.023	0	1	0	0	2	0	0	0	0	1	0	0	1	0	1	1	0	1	11	1	1	0	0	0	0	0	0	0	3	8	1	4	6	1	0
GCF_000411315.1_Stre_sp_HGB0020_V1	0	0	0	0	3	0	0	2	0	1	0	0	0	0	1	0	0	1	1	0	1	2	2	0	0	0	0	0	3	1	2	2	5	0	0
GCF_000411495.1_Stre_sp_HPH0547_V1	0	0	0	0	1	0	0	0	0	1	0	0	0	0	3	1	0	0	5	0	1	2	0	0	0	0	0	0	2	5	1	0	7	0	0
GCF_000412265.2_ASM41226v2	0	0	0	1	1	0	0	3	0	0	0	0	0	0	7	1	0	1	4	1	0	0	1	0	0	0	0	0	3	7	2	1	8	1	0
GCF_000414115.1_STRAU	0	0	0	0	3	0	0	0	0	1	0	0	0	1	1	4	0	1	19	1	0	6	1	0	0	0	0	0	2	6	2	1	7	0	1
GCF_000415505.1_STAFG	0	0	0	0	2	0	0	2	0	1	0	0	0	0	2	1	0	2	17	0	0	7	0	1	0	0	0	0	4	3	2	1	5	1	0
GCF_000424765.1_ASM42476v1	0	0	0	0	1	0	0	0	0	1	0	0	0	0	3	0	1	0	8	0	0	1	0	1	0	0	0	0	2	7	2	1	4	1	2
GCF_000424785.1_ASM42478v1	0	0	0	0	1	0	0	0	0	1	0	0	0	0	2	0	0	0	6	0	0	0	1	0	0	0	0	0	2	7	1	0	3	0	1
GCF_000424805.1_ASM42480v1	0	0	0	0	1	0	0	0	0	1	0	0	0	0	1	0	1	0	7	0	0	3	1	1	0	0	0	0	3	10	2	3	8	1	1
GCF_000424825.1_ASM42482v1	0	0	0	0	1	0	0	0	0	1	0	0	0	0	3	0	0	0	5	0	0	2	2	1	0	0	0	0	2	2	2	2	6	0	0
GCF_000424845.1_ASM42484v1	0	0	0	0	0	0	0	0	0	1	0	0	0	0	3	0	1	0	3	0	1	1	0	0	0	0	0	0	2	3	0	1	6	1	0
GCF_000424945.1_ASM42494v1	0	0	0	0	5	0	0	0	0	1	0	0	0	0	1	0	0	1	4	0	0	2	0	0	0	0	0	0	3	3	1	2	6	1	0
GCF_000424965.1_ASM42496v1	0	0	0	0	3	0	0	1	0	1	0	0	0	0	1	0	1	0	8	0	0	1	2	0	0	0	0	0	3	4	0	1	6	1	1
GCF_000426165.1_ASM42616v1	0	0	0	0	2	0	0	1	0	1	0	0	0	0	2	0	2	0	2	0	0	2	1	0	0	0	0	0	2	3	1	0	5	1	0
GCF_000426325.1_ASM42632v1	0	0	0	0	1	0	0	1	0	1	0	0	0	0	2	0	2	0	9	0	1	1	1	0	0	0	0	0	2	11	0	0	4	1	0
GCF_000429085.1_ASM42908v1	0	0	0	0	2	0	0	1	0	1	0	0	1	0	1	2	0	1	3	0	1	2	0	0	0	0	0	0	3	2	1	2	5	0	0
GCF_000444875.1_ASM44487v1	0	0	0	0	4	0	0	0	0	1	0	0	0	1	2	2	0	2	10	0	0	3	2	0	0	0	0	0	3	6	2	1	6	1	2
GCF_000470535.1_STREPTOMYCES1	0	0	0	0	2	0	0	2	0	1	0	0	0	0	3	0	0	0	7	0	1	5	3	0	0	0	0	0	1	4	2	1	6	1	0
GCF_000478605.2_ASM47860v2	0	0	0	0	1	0	0	0	0	1	0	0	0	1	2	0	0	1	6	0	0	0	0	0	0	1	0	0	2	2	0	2	3	0	0
GCF_000482585.1_ASM48258v1	0	0	0	0	1	0	0	0	0	1	0	0	0	0	0	0	0	0	4	0	0	1	2	1	0	0	0	0	3	4	1	7	6	2	1
GCF_000495635.1_GBA94-10.20	0	0	0	0	2	0	0	2	0	1	0	0	0	0	2	0	1	0	10	0	0	0	2	0	0	0	0	0	2	6	1	2	5	1	0
GCF_000495755.1_PVA94-07.23	0	0	0	0	2	0	0	2	0	1	0	0	0	0	3	0	0	0	11	0	0	0	2	0	0	0	0	0	2	6	1	2	5	1	0
GCF_000497425.1_S.niveus_v1	0	0	1	0	2	0	0	2	0	1	0	0	0	0	1	1	0	1	3	1	0	1	2	0	0	0	0	0	2	5	0	3	7	1	0
GCF_000497445.1_S.roseochromogenes_v1	0	0	1	1	4	0	0	2	1	1	0	0	0	2	3	2	1	2	7	0	0	4	3	0	0	0	0	0	5	4	1	2	9	1	0
GCF_000498935.1_HCCB10043	0	0	0	0	2	0	0	0	0	1	0	0	0	0	0	1	0	1	7	1	0	4	0	0	0	1	0	0	4	1	1	1	4	0	0
GCF_000504065.1_Velvet_for_version_02_of_Streptomyces_albulus_PD-1	0	0	0	0	2	0	0	5	0	1	0	0	0	0	4	0	0	0	11	1	1	9	1	0	0	0	0	0	2	9	2	1	3	0	3
GCF_000514055.1_ASM51405v1	0	0	0	0	2	0	0	1	0	1	0	0	0	0	3	0	0	1	7	0	0	0	2	0	0	0	0	0	1	7	1	0	6	1	0
GCF_000514715.1_ASM51471v1	0	0	0	0	2	0	0	0	0	1	0	0	0	0	2	1	0	0	4	0	0	5	1	1	0	0	0	0	3	6	1	3	7	1	1
GCF_000514995.1_ASM51499v1	0	0	0	0	1	0	0	0	0	1	0	0	0	0	1	0	0	0	6	0	0	6	0	1	0	0	0	0	3	5	2	4	10	1	1
GCF_000515055.1_ASM51505v1	0	0	0	0	3	0	0	2	0	1	0	0	0	0	1	0	0	1	10	0	0	3	2	0	0	0	0	0	3	6	2	1	4	2	0
GCF_000518045.1_StrExf1.0	0	0	0	0	2	0	0	2	0	1	0	0	1	0	4	0	1	2	2	0	0	3	2	0	0	0	0	0	2	4	3	2	5	0	0
GCF_000527195.1_ASM52719v1	0	0	0	0	2	0	0	1	0	1	0	0	0	0	2	0	0	0	2	0	0	0	1	1	0	0	0	0	2	4	1	2	5	1	0
GCF_000590515.1_Streptomyces_sp._PRh5_version1.0	0	0	0	2	2	1	0	3	0	1	0	1	1	2	3	2	1	0	13	0	0	3	2	0	0	0	0	0	3	30	1	3	8	0	0
GCF_000611795.1_Tu61761.0	0	1	0	0	3	0	0	2	0	1	0	0	0	0	3	1	0	1	5	0	0	2	1	0	1	1	0	0	2	4	1	1	6	1	0
GCF_000612545.1_P1-1	0	0	0	0	1	0	0	1	0	1	0	0	0	0	2	0	0	1	8	1	0	2	0	0	0	0	0	0	3	2	1	1	6	1	0
GCF_000647875.1_ASM64787v1	0	0	0	1	2	0	0	2	0	3	0	0	0	0	2	1	1	1	11	0	0	1	2	0	0	0	0	0	2	6	1	2	6	2	1
GCF_000686765.1_ASM68676v1	0	0	0	0	2	0	0	0	0	1	0	0	0	0	1	0	0	0	0	0	0	0	0	0	0	0	0	0	2	0	2	1	5	0	0
GCF_000695235.1_ASM69523v1	0	0	0	0	2	0	0	5	0	1	0	0	0	0	5	1	0	0	8	1	1	5	1	0	0	0	0	0	2	8	2	1	3	0	2
GCF_000696595.1_StrepLeeu1.0	0	1	0	0	3	0	0	1	0	1	0	0	0	0	0	1	0	1	4	0	0	4	1	0	0	0	0	0	4	7	1	3	7	0	2
GCF_000698495.1_NTK937	0	0	0	0	2	0	0	1	0	1	0	0	0	0	1	0	0	1	6	0	0	1	2	0	0	0	0	0	1	7	1	0	6	1	0
GCF_000698945.1_LGO_A23_AS7	0	0	0	0	3	0	0	0	0	1	0	0	0	0	2	1	0	0	12	0	0	0	0	0	0	0	0	0	2	4	0	1	4	1	0
GCF_000700005.1_ASM70000v1	0	0	0	0	1	0	0	0	0	1	0	0	0	0	4	1	0	0	3	0	0	0	1	0	0	0	0	0	3	3	1	1	6	1	0
GCF_000701285.1_ASM70128v1	0	0	0	0	1	0	0	0	0	1	0	0	0	0	0	0	1	0	6	0	0	3	1	1	0	0	0	0	3	9	1	4	9	2	1
GCF_000701325.1_ASM70132v1	0	0	0	0	2	0	0	3	0	0	0	0	1	0	1	0	0	1	4	0	0	1	3	1	0	0	0	0	1	9	4	2	7	2	0
GCF_000702365.1_ASM70236v1	0	0	0	0	2	0	0	2	0	2	0	0	0	1	4	1	0	1	14	0	0	1	1	1	0	0	0	0	2	11	0	3	5	0	1
GCF_000707925.1_r6_51	0	0	0	2	1	0	0	2	0	1	0	0	1	0	4	2	0	1	15	1	1	2	1	0	0	1	0	0	3	5	1	0	8	0	0
GCF_000707945.1_mv9-51	0	0	0	2	1	0	0	2	0	1	0	0	1	0	4	1	0	1	10	1	1	3	1	0	0	1	0	0	4	5	0	0	6	0	0
GCF_000707965.1_rev-51	0	0	0	2	1	0	0	2	0	1	0	0	1	0	4	1	0	1	13	1	1	2	1	0	0	1	0	0	3	3	0	0	8	0	0
GCF_000709915.1_JSD	0	0	0	0	2	0	0	0	0	1	0	0	0	0	1	1	0	0	4	0	0	0	2	0	0	0	0	0	2	4	2	1	4	0	0
GCF_000715845.1_ASM71584v1	0	0	0	1	1	0	0	2	0	1	0	0	1	0	4	1	1	1	7	1	0	2	1	0	0	1	0	0	3	4	2	1	8	0	1
GCF_000716025.1_ASM71602v1	0	0	0	1	3	0	0	2	0	2	0	0	0	1	4	3	0	1	11	0	0	0	2	1	0	0	0	0	2	4	2	2	4	1	0
GCF_000716215.1_ASM71621v1	0	0	0	0	2	0	0	1	0	1	0	0	0	0	0	0	0	2	3	0	0	2	0	0	0	1	0	0	4	1	3	1	5	0	0
GCF_000716435.1_ASM71643v1	0	1	0	1	4	0	0	2	0	1	0	0	0	0	1	0	0	1	7	1	0	3	1	0	0	0	0	0	3	6	1	2	5	0	0
GCF_000716445.1_ASM71644v1	0	0	0	0	2	1	0	1	0	1	0	0	2	0	3	0	0	2	8	0	0	4	0	0	0	0	0	0	2	5	2	0	4	1	0
GCF_000716455.1_ASM71645v1	0	0	0	2	1	0	0	2	0	1	0	0	1	0	3	2	0	1	18	1	0	1	1	0	0	1	0	0	4	7	1	0	8	0	0
GCF_000716515.1_ASM71651v1	0	0	0	2	1	0	0	3	0	1	0	0	1	0	3	2	0	1	17	1	1	4	1	0	0	1	0	0	4	7	1	1	8	0	0
GCF_000716525.1_ASM71652v1	0	0	0	0	1	0	0	0	0	1	0	0	0	0	3	2	0	0	5	0	1	4	0	0	0	0	0	0	2	10	1	0	7	0	0
GCF_000716535.1_ASM71653v1	0	0	0	0	5	0	0	2	0	1	0	0	0	0	1	1	0	2	11	0	0	2	0	0	0	1	0	0	3	5	2	3	6	0	0
GCF_000716605.1_ASM71660v1	0	0	0	0	4	0	0	2	0	1	0	0	0	0	1	0	0	1	6	1	0	4	1	0	0	1	0	0	3	5	0	2	6	0	0
GCF_000716615.1_ASM71661v1	0	0	0	0	2	0	0	0	0	1	1	0	0	0	0	1	0	1	6	0	0	0	0	0	0	0	0	0	2	4	1	0	7	0	0
GCF_000716625.1_ASM71662v1	0	2	0	0	1	0	0	2	0	1	0	0	0	1	0	0	2	2	9	0	0	1	0	0	0	1	0	0	3	0	1	0	6	0	0
GCF_000716675.1_ASM71667v1	0	0	0	1	2	0	0	1	0	1	0	0	0	0	2	1	0	2	12	1	0	2	0	0	0	1	0	0	2	8	1	1	5	0	0
GCF_000716685.1_ASM71668v1	0	0	0	0	1	0	0	3	1	1	0	0	0	0	7	0	0	1	9	0	1	2	5	0	0	1	0	0	3	2	2	1	5	0	0
GCF_000716745.1_ASM71674v1	0	0	0	2	1	0	0	2	0	1	0	0	1	0	5	2	0	1	15	1	1	3	1	0	0	1	0	0	4	6	1	0	7	0	0
GCF_000716805.1_ASM71680v1	0	0	0	0	2	0	0	3	0	1	0	0	0	0	1	0	0	1	3	0	0	4	0	0	0	0	0	0	3	2	2	0	7	0	0
GCF_000716815.1_ASM71681v1	0	0	0	0	4	2	0	2	0	0	0	0	0	0	1	0	0	1	6	0	0	0	1	0	0	0	0	0	2	4	2	1	7	0	0
GCF_000716845.1_ASM71684v1	0	0	0	2	1	0	0	3	0	1	0	0	1	0	4	2	0	1	17	1	1	3	1	0	0	1	0	0	4	7	1	0	7	0	0
GCF_000716875.1_ASM71687v1	0	0	0	0	2	0	0	3	0	0	0	0	0	0	1	0	0	0	14	0	0	4	3	0	0	1	0	0	2	8	1	2	5	1	1
GCF_000716935.1_ASM71693v1	0	0	0	1	2	0	0	1	0	2	0	0	0	0	5	1	0	1	7	0	0	2	1	0	0	0	0	0	2	7	2	2	7	2	1
GCF_000716945.1_ASM71694v1	0	0	0	1	2	0	0	1	0	1	0	0	0	1	3	2	0	1	10	0	0	1	0	0	0	1	0	0	2	4	0	2	5	1	0
GCF_000717015.1_ASM71701v1	0	0	0	1	1	0	0	2	0	2	0	0	0	1	1	1	0	2	8	0	0	2	0	0	0	1	0	0	2	3	1	2	4	1	0
GCF_000717025.1_ASM71702v1	0	0	0	0	3	0	0	2	0	0	0	0	0	0	2	0	0	2	8	0	1	1	2	0	0	0	0	0	2	5	1	1	7	1	0
GCF_000717055.1_ASM71705v1	0	0	0	0	2	0	0	2	0	1	0	0	1	0	3	1	1	2	3	0	0	2	1	1	0	0	0	0	3	1	1	1	9	0	0
GCF_000717065.1_ASM71706v1	0	0	0	0	4	2	0	2	0	1	0	0	0	0	1	0	0	1	6	0	0	0	1	0	0	0	0	0	2	4	2	1	7	0	0
GCF_000717105.1_ASM71710v1	0	0	0	1	2	0	0	2	0	2	0	0	0	1	3	1	0	1	6	0	0	1	2	1	0	1	0	0	2	4	2	2	7	0	1
GCF_000717215.1_ASM71721v1	0	0	0	1	1	0	0	2	0	2	0	0	0	1	1	1	0	2	9	0	0	2	0	0	0	1	0	0	3	4	1	2	4	1	0
GCF_000717245.1_ASM71724v1	0	0	0	0	4	2	0	2	0	0	0	0	0	0	1	0	0	1	6	0	0	0	1	0	0	0	0	0	2	4	2	1	7	0	0
GCF_000717285.1_ASM71728v1	0	0	0	2	1	0	0	3	0	1	0	0	1	0	5	2	0	1	18	1	1	4	1	0	0	1	0	0	4	8	1	0	8	0	0
GCF_000717345.1_ASM71734v1	0	0	0	0	3	0	0	2	0	1	0	0	0	0	2	2	0	1	9	0	0	1	0	0	0	0	0	0	2	6	1	1	6	1	0
GCF_000717375.1_ASM71737v1	0	0	0	0	3	0	0	0	0	1	0	0	0	0	2	1	0	0	9	0	0	1	0	0	0	0	0	0	2	7	1	2	5	1	0
GCF_000717595.1_ASM71759v1	0	0	0	0	2	0	0	2	0	1	0	0	0	0	5	1	0	2	8	0	0	1	1	0	0	0	0	0	2	3	2	1	7	1	0
GCF_000717635.1_ASM71763v1	0	0	0	0	2	0	0	0	0	1	1	0	0	0	0	1	0	1	6	0	0	0	0	0	0	0	0	0	2	4	1	0	7	0	0
GCF_000717645.1_ASM71764v1	0	0	0	1	1	0	0	2	0	2	0	0	0	1	2	1	0	2	8	0	0	2	0	0	0	1	0	0	2	3	1	2	4	1	0
GCF_000717655.1_ASM71765v1	0	0	0	0	1	0	0	1	0	0	0	0	1	0	2	2	0	2	5	0	0	1	1	0	0	1	0	0	4	8	1	3	10	1	0
GCF_000717665.1_ASM71766v1	0	0	0	1	2	0	0	2	0	2	0	0	0	1	1	1	0	2	9	0	0	2	0	0	0	1	0	0	2	3	1	2	4	1	0
GCF_000717715.1_ASM71771v1	0	0	1	0	3	0	0	2	0	0	0	0	0	1	3	0	0	1	3	0	0	3	1	0	0	0	0	0	3	1	2	1	7	1	0
GCF_000717725.1_ASM71772v1	0	0	0	0	2	0	0	3	0	0	0	0	0	0	1	0	0	0	6	0	0	2	3	0	0	1	0	0	2	3	1	2	4	1	1
GCF_000717735.1_ASM71773v1	0	0	0	0	2	0	1	2	0	1	0	0	1	1	3	1	0	1	9	0	0	2	0	0	0	0	0	0	3	2	1	2	5	0	0
GCF_000717745.1_ASM71774v1	0	0	0	0	2	0	0	3	1	1	0	0	1	0	3	1	0	0	6	0	0	0	0	0	0	0	0	0	3	3	1	2	9	0	0
GCF_000717795.1_ASM71779v1	0	1	0	1	2	0	0	2	0	1	0	0	0	1	2	0	2	2	9	0	0	1	2	0	0	0	0	0	2	12	0	2	5	1	1
GCF_000717805.1_ASM71780v1	0	0	0	2	1	0	0	3	0	1	0	0	1	0	5	2	0	1	18	1	1	4	1	0	0	1	0	0	4	8	1	0	8	0	0
GCF_000717815.1_ASM71781v1	0	0	0	2	1	0	0	3	0	1	0	0	1	0	3	2	0	1	17	1	1	5	2	0	0	1	0	0	4	9	2	0	8	0	0
GCF_000717845.1_ASM71784v1	0	0	0	0	2	0	0	1	0	1	0	0	1	0	3	0	0	1	7	0	0	1	1	0	0	0	0	0	3	2	2	2	5	0	0
GCF_000717875.1_ASM71787v1	0	0	0	0	3	0	0	3	0	2	1	0	0	0	1	1	0	2	8	0	0	0	0	0	0	1	0	0	3	4	1	2	6	0	0
GCF_000717895.1_ASM71789v1	0	0	0	0	5	0	0	2	0	1	0	0	0	0	1	1	0	2	8	0	0	2	0	0	0	1	0	0	4	5	2	3	4	0	0
GCF_000717915.1_ASM71791v1	0	1	0	0	1	0	0	1	0	0	0	0	0	0	2	0	0	2	3	0	0	2	1	0	0	1	0	0	3	1	0	2	7	1	0
GCF_000717925.1_ASM71792v1	0	0	0	1	2	0	0	3	0	2	0	0	0	1	3	0	0	1	8	0	0	4	1	0	0	1	0	0	3	8	1	1	8	0	0
GCF_000717945.1_ASM71794v1	0	0	0	1	4	0	0	1	0	1	0	0	0	2	1	2	0	1	14	1	0	0	1	0	0	1	0	0	2	8	1	3	5	0	0
GCF_000717965.1_ASM71796v1	0	0	0	1	1	0	0	2	0	2	0	0	0	1	1	1	0	2	9	0	0	2	0	0	0	1	0	0	3	4	1	2	4	1	0
GCF_000717995.1_ASM71799v1	0	0	0	0	2	0	0	0	0	1	0	0	1	0	0	0	0	1	11	0	0	0	2	1	0	0	0	0	3	2	2	1	5	0	0
GCF_000718015.1_ASM71801v1	0	1	0	0	2	0	0	2	0	1	0	0	0	1	2	0	0	0	8	1	0	2	0	0	0	0	0	0	2	4	2	2	4	0	0
GCF_000718095.1_ASM71809v1	0	0	0	2	1	0	0	3	0	2	0	0	0	2	0	0	1	1	12	1	0	2	1	0	0	0	0	0	3	9	1	2	5	0	0
GCF_000718135.1_ASM71813v1	0	0	0	0	2	0	0	2	0	1	0	0	0	0	2	1	0	3	9	0	0	1	1	0	0	0	0	0	2	4	1	2	5	2	1
GCF_000718155.1_ASM71815v1	0	0	0	0	2	0	0	2	0	0	0	0	0	1	1	0	0	4	8	0	0	2	0	0	0	0	0	0	3	7	3	1	4	1	0
GCF_000718165.1_ASM71816v1	0	0	0	0	2	0	0	1	0	1	0	0	0	0	3	0	0	2	5	0	0	2	1	0	0	0	0	0	4	2	2	2	5	0	0
GCF_000718175.1_ASM71817v1	0	0	0	0	2	0	0	3	0	1	0	0	1	1	3	0	0	1	7	0	0	1	1	0	0	0	0	0	3	3	1	1	6	0	0
GCF_000718205.1_ASM71820v1	0	0	0	1	1	0	0	2	0	2	0	0	0	1	2	1	0	2	9	0	0	2	0	0	0	1	0	0	2	3	1	2	4	1	0
GCF_000718235.1_ASM71823v1	0	0	0	1	1	0	0	2	0	2	0	0	0	1	2	1	0	2	9	0	0	2	0	0	0	1	0	0	2	3	1	2	4	1	0
GCF_000718245.1_ASM71824v1	0	0	0	1	1	0	0	2	0	2	0	0	0	1	1	1	0	2	8	0	0	2	0	0	0	1	0	0	2	3	1	2	4	1	0
GCF_000718295.1_ASM71829v1	0	0	0	2	1	0	0	3	0	1	0	0	1	0	4	2	0	1	17	1	1	3	1	0	0	1	0	0	4	7	1	0	7	0	0
GCF_000718305.1_ASM71830v1	0	1	0	1	2	0	0	2	0	1	0	0	1	0	2	0	0	0	3	1	0	2	0	2	0	0	0	0	3	1	1	1	10	0	0
GCF_000718315.1_ASM71831v1	0	0	0	0	2	0	0	2	0	2	0	0	0	0	3	0	0	1	17	0	0	5	2	0	0	0	0	0	4	18	2	1	6	1	1
GCF_000718375.1_ASM71837v1	0	1	0	0	2	0	0	2	0	1	1	0	0	0	2	0	0	1	7	1	0	0	0	1	1	1	0	0	3	11	2	1	5	1	0
GCF_000718455.1_ASM71845v1	0	0	0	1	3	0	0	2	0	1	0	0	0	0	2	1	1	1	7	0	0	0	1	0	0	0	0	0	2	5	0	2	7	2	0
GCF_000718525.1_ASM71852v1	0	0	0	0	1	0	0	2	0	1	0	0	1	0	3	0	0	2	4	0	0	1	0	0	0	0	0	0	2	1	1	1	6	1	0
GCF_000718595.1_ASM71859v1	0	2	0	0	1	0	0	2	0	1	0	0	0	1	0	0	2	2	9	0	0	1	0	0	0	1	0	0	3	0	1	0	6	0	0
GCF_000718615.1_ASM71861v1	0	0	0	1	1	0	0	2	0	2	0	0	0	1	1	1	0	2	9	0	0	2	0	0	0	1	0	0	3	4	1	2	4	1	0
GCF_000718625.1_ASM71862v1	0	0	0	1	4	0	0	4	0	3	0	0	0	0	2	2	0	2	10	2	0	1	0	1	0	0	0	0	3	3	4	2	8	0	0
GCF_000718635.1_ASM71863v1	0	2	1	0	2	0	0	0	0	1	0	0	0	0	4	0	0	0	9	1	1	1	3	0	0	1	0	0	2	6	2	1	7	2	0
GCF_000718675.1_ASM71867v1	0	0	0	2	2	0	0	3	0	2	0	0	1	1	3	2	0	1	16	1	1	2	1	0	0	1	0	0	3	7	1	0	8	0	0
GCF_000718695.1_ASM71869v1	0	0	0	1	1	0	0	2	0	2	0	0	0	1	2	1	0	2	9	0	0	2	0	0	0	1	0	0	3	3	1	3	4	1	0
GCF_000718705.1_ASM71870v1	0	0	0	1	2	0	0	3	0	0	0	0	0	1	2	0	0	1	10	0	0	1	1	0	0	1	0	0	3	7	2	1	7	1	0
GCF_000718715.1_ASM71871v1	0	0	0	2	1	0	0	3	0	1	0	0	1	0	5	2	0	1	25	1	1	8	1	0	0	1	0	0	4	11	1	0	8	0	0
GCF_000718755.1_ASM71875v1	0	0	0	2	0	0	0	3	0	0	0	0	1	0	3	3	0	1	16	1	0	2	1	0	0	1	0	0	4	8	1	1	7	0	0
GCF_000718775.1_ASM71877v1	0	0	0	0	3	1	0	4	0	1	1	0	0	0	3	0	0	1	15	0	0	2	3	0	0	0	0	0	3	10	3	1	5	0	1
GCF_000718815.1_ASM71881v1	0	0	0	2	1	0	0	3	0	1	0	0	1	0	5	2	0	1	18	1	0	4	1	0	0	1	0	0	4	8	1	0	8	0	0
GCF_000718835.1_ASM71883v1	0	0	0	2	1	0	0	2	0	1	0	0	1	0	3	2	0	1	14	1	1	3	1	0	0	1	0	0	2	5	1	0	6	0	0
GCF_000718855.1_ASM71885v1	0	0	0	2	1	0	0	3	0	1	0	0	1	0	5	2	0	1	17	1	1	4	1	0	0	1	0	0	4	7	1	0	8	0	0
GCF_000718865.1_ASM71886v1	0	0	0	1	1	0	0	2	0	1	0	0	1	0	4	1	0	0	11	1	1	2	0	0	0	1	0	0	4	6	1	0	6	0	0
GCF_000718895.1_ASM71889v1	0	0	0	2	1	0	0	3	0	1	0	0	1	0	5	2	0	0	17	1	1	3	1	0	0	1	0	0	4	8	1	0	8	0	0
GCF_000718915.1_ASM71891v1	0	0	0	1	1	0	0	2	0	2	0	0	0	1	2	1	0	2	9	0	0	2	0	0	0	1	0	0	2	3	1	2	4	1	0
GCF_000718935.1_ASM71893v1	0	0	0	0	2	0	0	4	0	0	0	0	0	0	2	0	0	1	6	0	0	3	3	0	0	1	0	0	3	4	1	1	6	0	0
GCF_000718945.1_ASM71894v1	0	0	0	0	3	0	0	1	1	1	0	0	0	0	0	1	0	1	2	0	0	3	0	0	0	0	0	0	3	1	4	3	5	0	0
GCF_000718955.1_ASM71895v1	0	0	0	0	3	0	0	2	0	0	0	0	0	0	2	0	0	1	9	0	0	2	2	0	0	1	0	0	3	2	2	1	5	0	0
GCF_000718985.1_ASM71898v1	0	0	0	0	2	0	0	0	0	1	0	0	0	0	1	1	0	0	2	1	0	0	2	0	0	0	0	0	3	0	2	1	4	1	0
GCF_000719015.1_ASM71901v1	0	0	0	1	1	0	0	1	0	1	0	0	0	0	2	1	0	2	12	1	0	5	0	0	0	1	0	0	2	9	1	1	5	0	0
GCF_000719035.1_ASM71903v1	0	0	0	1	1	0	0	2	0	2	0	0	0	1	2	1	0	2	9	0	0	2	0	0	0	1	0	0	2	3	1	2	4	1	0
GCF_000719105.1_ASM71910v1	0	0	0	0	1	0	0	0	0	1	0	0	0	0	2	1	0	1	2	0	0	0	1	0	0	0	0	0	2	3	2	1	6	0	0
GCF_000719135.1_ASM71913v1	0	0	0	0	1	0	0	4	0	1	0	0	0	0	1	1	0	0	2	0	0	1	1	0	0	0	0	0	3	1	1	1	3	2	0
GCF_000719185.1_ASM71918v1	0	0	0	2	1	0	0	3	0	1	0	0	1	0	3	3	0	1	17	1	0	4	1	0	0	1	0	0	4	9	1	1	8	0	0
GCF_000719195.1_ASM71919v1	0	0	0	1	1	0	0	2	0	2	0	0	0	1	2	1	0	2	9	0	0	2	0	0	0	1	0	0	3	3	1	3	4	1	0
GCF_000719255.1_ASM71925v1	0	2	1	0	2	0	0	0	0	1	0	0	0	0	4	0	0	0	11	1	1	1	3	0	0	1	0	0	3	7	2	1	7	2	0
GCF_000719265.1_ASM71926v1	0	0	0	1	4	0	0	3	0	1	0	0	0	0	5	2	0	1	8	0	0	3	0	0	0	1	0	0	2	12	2	1	9	0	1
GCF_000719285.1_ASM71928v1	0	0	0	0	2	0	0	2	0	1	0	0	0	0	2	1	1	2	6	0	0	3	1	0	0	1	0	0	3	6	3	0	4	0	0
GCF_000719335.1_ASM71933v1	0	0	0	0	2	0	0	3	0	0	0	0	0	0	1	1	0	2	6	0	0	2	0	0	0	1	0	0	3	9	2	2	6	1	0
GCF_000719345.1_ASM71934v1	0	0	0	1	2	0	0	1	0	0	0	0	0	0	2	0	0	2	6	0	0	1	1	0	0	1	0	0	3	9	2	1	7	0	0
GCF_000719355.1_ASM71935v1	0	0	0	0	2	0	0	2	0	2	0	0	0	0	2	1	0	1	9	0	0	0	2	0	0	1	0	0	2	6	1	2	8	0	0
GCF_000719365.1_ASM71936v1	0	0	0	0	3	0	0	3	0	1	0	0	0	0	1	2	2	1	10	1	0	2	0	0	0	0	0	0	3	3	2	1	5	0	0
GCF_000719415.1_ASM71941v1	0	0	0	0	3	0	0	2	0	0	0	0	0	0	1	0	0	0	9	0	0	2	2	0	0	0	0	0	3	6	2	2	6	1	1
GCF_000719425.1_ASM71942v1	0	0	0	0	1	0	0	0	0	1	0	0	0	0	5	2	0	0	4	0	1	3	0	0	0	0	0	0	2	10	1	0	6	0	0
GCF_000719435.1_ASM71943v1	0	0	0	0	3	0	0	0	0	1	0	0	0	0	2	1	0	0	9	0	0	0	1	0	0	0	0	0	2	6	0	1	5	1	0
GCF_000719475.1_ASM71947v1	0	0	0	0	1	0	0	1	0	1	0	0	0	0	3	0	1	1	5	1	1	0	2	0	0	0	0	0	1	3	1	1	5	0	1
GCF_000719495.1_ASM71949v1	0	0	0	0	4	0	0	1	0	1	0	0	0	0	2	0	0	0	10	0	0	0	0	0	0	0	0	0	2	18	0	1	6	1	0
GCF_000719505.1_ASM71950v1	0	0	0	0	2	0	0	1	0	1	0	0	0	0	1	1	0	2	6	1	0	2	1	0	0	0	0	0	3	4	2	0	4	0	0
GCF_000719555.1_ASM71955v1	0	0	0	0	1	0	0	2	0	1	0	0	0	0	4	0	0	1	4	0	0	1	2	0	0	0	0	0	4	0	1	1	5	0	0
GCF_000719575.1_ASM71957v1	0	0	0	0	5	0	0	1	0	1	0	0	0	1	0	0	0	0	2	0	0	0	0	0	0	0	0	0	2	1	1	2	5	0	0
GCF_000719585.1_ASM71958v1	0	0	0	1	1	0	0	2	0	2	0	0	0	1	2	1	0	2	9	0	0	2	0	0	0	1	0	0	2	3	1	2	4	1	0
GCF_000719605.1_ASM71960v1	0	0	0	0	5	0	0	2	0	1	0	0	0	0	2	1	0	1	6	1	0	4	2	0	0	1	0	0	3	1	2	2	4	0	0
GCF_000719625.1_ASM71962v1	0	0	0	1	2	0	0	3	0	0	0	0	0	1	2	0	0	1	9	0	0	2	1	0	0	1	0	0	3	7	2	1	7	1	0
GCF_000719655.1_ASM71965v1	0	0	0	1	1	0	0	2	0	2	0	0	0	1	1	1	0	2	9	0	0	2	0	0	0	1	0	0	2	3	1	2	5	1	0
GCF_000719665.1_ASM71966v1	0	0	0	0	2	0	0	0	0	1	0	0	1	1	0	0	0	1	4	1	1	0	0	0	0	1	0	0	3	6	2	3	6	0	0
GCF_000719695.1_ASM71969v1	0	0	0	0	3	0	0	2	1	0	0	0	0	0	5	0	0	1	17	0	0	3	2	1	0	1	0	0	2	10	2	2	9	0	1
GCF_000719705.1_ASM71970v1	0	0	0	0	3	0	0	3	1	1	0	0	0	0	5	1	0	0	7	0	0	4	0	0	0	0	0	0	2	4	1	2	8	1	0
GCF_000719735.1_ASM71973v1	0	0	0	0	1	0	0	0	0	1	0	0	0	0	4	1	0	0	6	0	1	1	0	0	0	0	0	0	2	10	1	0	8	0	0
GCF_000719745.1_ASM71974v1	0	0	0	0	2	0	0	0	0	1	1	0	0	0	0	1	0	1	6	0	0	0	0	0	0	0	0	0	2	4	1	0	7	0	0
GCF_000719775.1_ASM71977v1	0	0	0	0	2	0	0	2	0	1	0	0	0	0	4	0	0	1	4	0	0	1	0	0	0	0	0	0	2	1	1	3	4	0	0
GCF_000719785.1_ASM71978v1	0	0	0	0	2	0	0	0	0	1	0	0	0	0	3	0	1	0	2	0	0	1	2	1	0	0	0	0	2	4	2	1	4	0	0
GCF_000719815.1_ASM71981v1	0	1	0	0	2	0	0	0	0	1	0	0	1	0	4	0	0	1	4	0	0	2	1	1	0	0	0	0	1	1	2	0	5	1	1
GCF_000719855.1_ASM71985v1	0	0	0	0	2	0	0	2	0	0	0	0	0	0	0	1	0	1	7	1	0	4	0	0	0	0	0	0	3	3	1	1	6	0	0
GCF_000719865.1_ASM71986v1	0	0	0	0	3	0	0	0	0	1	0	0	0	0	6	1	0	0	2	0	0	0	2	0	0	1	0	0	3	4	1	0	4	1	1
GCF_000719895.1_ASM71989v1	0	0	0	0	3	0	0	1	0	1	0	0	0	0	0	0	0	1	2	0	0	1	0	1	0	0	0	0	3	1	1	2	3	1	0
GCF_000719915.1_ASM71991v1	0	0	0	0	0	0	0	2	0	1	0	0	0	0	1	0	2	0	8	0	0	1	0	0	0	0	0	0	2	4	1	1	4	1	0
GCF_000719925.1_ASM71992v1	0	0	0	1	1	0	0	2	0	2	0	0	0	1	2	1	0	2	9	0	0	2	0	0	0	1	0	0	2	3	1	2	4	1	0
GCF_000719955.1_ASM71995v1	0	0	0	0	3	0	0	0	0	1	0	0	0	0	2	0	0	0	9	0	0	1	0	0	0	0	0	0	2	10	0	1	5	1	0
GCF_000720055.1_ASM72005v1	0	0	0	1	1	0	0	2	0	2	0	0	0	1	2	1	0	2	10	0	0	2	0	0	0	1	0	0	3	4	1	2	4	1	0
GCF_000720065.1_ASM72006v1	0	0	0	1	1	0	0	2	0	2	0	0	0	1	2	1	0	2	10	0	0	2	0	0	0	1	0	0	3	4	1	2	4	1	0
GCF_000720115.1_ASM72011v1	0	0	0	0	1	0	0	2	0	1	0	0	0	1	3	0	0	1	7	0	0	3	0	0	0	1	0	0	3	6	2	1	6	1	0
GCF_000720135.1_ASM72013v1	0	1	0	0	3	0	0	1	0	1	0	0	0	1	2	0	0	2	12	0	1	2	3	0	0	1	0	0	4	9	3	1	5	0	0
GCF_000720145.1_ASM72014v1	0	0	0	0	2	0	0	3	0	0	0	0	0	0	4	1	1	2	5	0	0	3	1	0	0	1	0	0	3	2	1	2	8	3	0
GCF_000720175.1_ASM72017v1	0	0	0	0	4	0	0	3	0	1	0	0	0	0	1	3	1	1	8	1	1	3	0	0	0	0	0	0	3	2	3	1	5	0	0
GCF_000720185.1_ASM72018v1	0	0	0	0	2	0	0	3	0	1	0	0	0	0	3	1	0	1	2	0	0	2	0	0	0	0	0	0	3	3	2	2	7	1	0
GCF_000720215.1_ASM72021v1	0	0	0	0	2	0	0	2	0	1	0	0	1	0	2	1	0	2	2	0	0	1	0	0	0	0	0	0	3	7	1	2	6	1	0
GCF_000720235.1_ASM72023v1	0	0	0	1	2	0	0	4	0	0	0	0	0	1	2	0	0	1	8	0	0	1	0	0	0	1	0	0	3	8	2	1	7	1	0
GCF_000720255.1_ASM72025v1	0	0	0	1	2	0	0	1	0	3	0	0	1	0	3	1	0	2	9	0	1	2	1	0	0	1	0	0	3	2	2	3	8	0	1
GCF_000720295.1_ASM72029v1	0	0	0	0	5	0	0	2	0	1	0	0	0	0	1	0	0	2	8	1	0	2	0	0	0	1	0	0	4	6	2	3	4	0	0
GCF_000720325.1_ASM72032v1	0	1	0	0	2	1	0	1	0	1	0	0	0	1	3	0	2	2	24	0	0	4	1	0	0	0	0	0	1	19	2	3	13	0	1
GCF_000720395.1_ASM72039v1	0	0	0	0	4	2	0	2	0	1	0	0	0	0	1	0	0	1	6	0	0	0	1	0	0	0	0	0	2	4	2	1	7	0	0
GCF_000720405.1_ASM72040v1	0	0	0	0	4	2	0	2	0	1	0	0	0	0	3	0	0	1	7	0	0	0	2	0	0	0	0	0	2	6	2	1	7	0	0
GCF_000720455.1_ASM72045v1	0	0	0	1	2	0	0	4	0	0	0	0	0	1	2	0	0	1	8	0	0	1	1	0	0	1	0	0	3	8	2	1	7	1	0
GCF_000720475.1_ASM72047v1	0	0	0	1	2	1	0	0	0	1	0	0	0	1	3	2	0	3	15	0	0	3	0	0	0	1	0	0	2	4	0	4	5	0	0
GCF_000720485.1_ASM72048v1	0	0	0	0	4	0	0	3	0	1	0	0	1	0	2	1	0	0	9	0	0	2	1	1	0	0	0	0	3	3	1	1	12	0	0
GCF_000720505.1_ASM72050v1	0	0	0	0	2	0	0	1	0	1	0	0	0	1	1	1	0	1	2	0	0	1	1	0	0	0	0	0	3	0	2	3	10	0	0
GCF_000720535.1_ASM72053v1	0	0	0	0	2	0	0	1	0	1	0	0	0	0	2	0	0	1	7	0	0	0	2	0	0	0	0	0	1	8	2	0	6	1	0
GCF_000720555.1_ASM72055v1	0	0	0	0	3	0	0	2	0	1	0	0	1	0	3	0	0	0	9	0	0	4	1	1	0	0	0	0	3	4	1	0	9	0	1
GCF_000720565.1_ASM72056v1	0	0	0	2	1	0	0	3	0	1	0	0	1	0	5	2	0	1	18	1	1	4	1	0	0	1	0	0	4	7	1	0	8	0	0
GCF_000720595.1_ASM72059v1	0	0	0	2	1	0	0	2	0	1	0	0	1	0	2	2	0	1	13	1	1	3	1	0	0	1	0	0	4	5	1	1	6	0	0
GCF_000720605.1_ASM72060v1	0	0	0	1	1	0	0	3	0	1	0	0	1	0	5	2	0	1	18	1	1	4	1	0	0	1	0	0	4	8	1	0	8	0	0
GCF_000720635.1_ASM72063v1	0	0	0	1	4	0	0	1	0	0	0	0	1	2	4	1	0	0	12	1	0	4	1	0	0	0	0	0	2	7	2	1	6	0	0
GCF_000720645.1_ASM72064v1	0	0	0	0	3	0	0	2	0	0	0	0	0	0	2	0	0	2	4	0	1	6	1	0	0	0	0	0	3	3	2	1	7	1	0
GCF_000720675.1_ASM72067v1	0	0	0	0	2	0	0	1	0	1	0	0	2	0	3	0	0	1	5	0	0	1	1	0	0	0	0	0	3	2	3	1	6	0	0
GCF_000720685.1_ASM72068v1	0	0	0	2	1	0	0	3	0	1	0	0	1	0	5	2	0	1	16	1	1	4	1	0	0	1	0	0	4	8	1	0	8	0	0
GCF_000720715.1_ASM72071v1	0	0	0	2	1	0	0	3	0	1	0	0	1	0	4	2	0	1	17	1	0	2	1	0	0	1	0	0	4	7	1	0	8	0	0
GCF_000720725.1_ASM72072v1	0	0	0	2	1	0	0	3	0	1	0	0	1	0	6	2	0	0	19	2	2	1	3	0	0	1	0	0	4	7	2	2	10	0	0
GCF_000720755.1_ASM72075v1	0	0	0	0	5	0	0	2	0	1	0	0	0	0	1	1	0	2	9	0	0	1	0	0	0	1	0	0	3	5	2	3	6	0	0
GCF_000720765.1_ASM72076v1	0	0	0	0	4	0	0	4	0	1	0	0	1	0	4	1	0	2	5	0	0	1	3	1	0	1	0	0	4	12	2	1	9	0	0
GCF_000720795.1_ASM72079v1	0	0	0	0	3	0	0	2	0	0	0	0	0	0	2	0	0	1	9	0	0	3	2	0	0	1	0	0	3	2	2	1	5	0	0
GCF_000720805.1_ASM72080v1	0	1	0	0	1	0	0	2	0	1	0	0	0	1	1	0	0	1	3	0	0	2	0	0	0	0	0	0	3	2	3	2	4	0	0
GCF_000720835.1_ASM72083v1	0	1	0	0	2	0	0	4	0	3	0	0	0	0	1	2	0	2	7	0	0	1	0	0	0	0	0	0	3	3	3	1	8	0	0
GCF_000720875.1_ASM72087v1	0	0	0	0	2	0	0	4	0	1	0	0	0	0	6	0	0	2	6	0	0	3	0	0	0	0	0	0	4	3	1	1	8	0	0
GCF_000720885.1_ASM72088v1	0	0	0	0	1	0	0	0	0	1	0	0	0	0	4	1	0	0	5	0	1	2	0	0	0	0	0	0	2	10	1	0	7	0	0
GCF_000720915.1_ASM72091v1	0	0	0	1	2	0	0	3	0	3	0	0	0	1	5	3	0	1	11	0	0	0	2	1	0	0	0	0	2	3	2	2	5	1	0
GCF_000720995.1_ASM72099v1	0	0	0	1	2	0	0	5	0	1	0	0	1	0	5	1	0	0	9	0	0	6	0	0	0	0	0	0	2	7	0	2	3	0	0
GCF_000721035.1_ASM72103v1	0	0	0	0	2	0	0	2	0	1	0	0	1	0	3	0	0	2	4	0	0	0	0	0	0	0	0	0	2	2	1	1	5	1	0
GCF_000721045.1_ASM72104v1	0	0	0	2	1	0	0	3	0	1	0	0	1	0	5	2	0	1	18	1	1	4	1	0	0	1	0	0	4	8	1	0	8	0	0
GCF_000721085.1_ASM72108v1	0	0	0	2	1	0	0	3	0	1	0	0	1	0	5	2	0	1	18	1	1	4	1	0	0	1	0	0	4	8	1	0	8	0	0
GCF_000721105.1_ASM72110v1	0	1	0	0	3	0	0	3	0	1	0	0	0	1	1	0	1	1	1	0	0	3	2	0	0	0	0	0	3	2	3	2	3	0	0
GCF_000721155.1_ASM72115v1	0	0	0	2	1	0	0	3	0	1	0	0	1	0	5	2	0	1	18	1	1	4	1	0	0	1	0	0	4	8	1	0	8	0	0
GCF_000721175.1_ASM72117v1	0	0	0	1	2	0	0	2	0	2	0	0	0	1	3	1	0	1	6	0	0	1	2	1	0	1	0	0	2	5	2	2	7	0	1
GCF_000721185.1_ASM72118v1	0	0	0	0	2	0	0	1	0	1	0	0	0	0	1	0	0	1	7	0	0	0	2	0	0	0	0	0	1	7	2	0	6	1	0
GCF_000721205.1_ASM72120v1	0	0	0	1	1	0	0	2	0	2	0	0	0	1	2	1	0	2	9	0	0	2	0	0	0	1	0	0	2	3	1	2	4	1	0
GCF_000721235.1_ASM72123v1	0	1	0	0	2	0	0	0	0	1	0	0	1	0	2	1	0	1	14	1	0	1	1	1	0	0	0	0	3	14	1	3	6	1	0
GCF_000721255.1_ASM72125v1	0	0	0	0	3	1	0	3	0	0	0	0	0	0	1	0	0	0	10	0	0	1	2	0	0	0	0	0	2	7	2	2	6	1	1
GCF_000721265.1_ASM72126v1	0	0	0	0	2	0	0	1	0	1	0	0	0	0	2	0	0	1	2	0	1	1	1	1	0	0	0	0	2	2	1	2	5	0	0
GCF_000721305.1_ASM72130v1	0	1	0	0	1	0	0	0	0	2	0	0	0	0	1	1	0	0	23	1	0	6	0	0	0	0	0	0	2	8	1	1	5	0	1
GCF_000721335.1_ASM72133v1	0	0	0	0	2	0	0	0	0	1	0	0	1	1	0	0	0	1	4	1	1	0	0	0	0	1	0	0	3	6	2	3	6	0	0
GCF_000721365.1_ASM72136v1	0	0	0	1	2	0	0	0	0	1	0	0	1	0	3	0	0	1	5	1	0	0	0	0	0	0	0	0	3	8	3	2	4	0	1
GCF_000721415.1_ASM72141v1	0	0	0	1	1	0	0	2	0	2	0	0	0	1	2	1	0	2	9	0	0	2	0	0	0	1	0	0	3	4	1	2	4	1	0
GCF_000721435.1_ASM72143v1	0	0	0	0	2	0	0	0	0	1	0	0	0	0	2	0	1	0	2	0	0	1	2	1	0	0	0	0	2	4	2	1	4	0	0
GCF_000721445.1_ASM72144v1	0	0	0	0	1	0	0	0	0	2	0	0	0	0	3	1	0	0	21	1	0	5	0	0	0	0	0	0	2	4	1	1	4	0	1
GCF_000721455.1_ASM72145v1	0	0	0	0	2	0	0	0	0	1	0	0	0	0	1	0	0	0	7	0	0	0	0	0	0	0	0	0	2	1	0	0	4	1	0
GCF_000721495.1_ASM72149v1	0	0	0	0	2	0	0	2	0	0	0	0	0	0	4	1	0	1	9	0	0	1	1	0	0	1	0	0	2	10	3	2	6	0	0
GCF_000721515.1_ASM72151v1	0	0	0	0	2	0	0	1	0	1	0	0	0	0	2	0	0	1	6	0	0	0	2	0	0	0	0	0	2	4	3	2	5	1	0
GCF_000721525.1_ASM72152v1	0	0	0	0	5	0	0	2	0	1	0	0	0	0	1	1	0	2	10	0	0	2	0	0	0	1	0	0	3	5	2	3	6	0	0
GCF_000721535.1_ASM72153v1	0	2	0	1	2	0	0	1	0	2	0	1	1	2	2	1	0	0	10	1	0	2	1	0	0	0	0	0	3	24	1	1	6	0	0
GCF_000721575.1_ASM72157v1	0	0	0	1	1	0	0	2	0	2	0	0	0	1	1	1	0	2	10	0	0	2	0	0	0	1	0	0	3	4	1	2	4	1	0
GCF_000721595.1_ASM72159v1	0	0	0	0	4	2	0	2	0	1	0	0	0	0	2	0	0	1	6	0	0	0	1	0	0	0	0	0	2	5	2	1	8	0	0
GCF_000721605.1_ASM72160v1	0	0	0	1	2	0	0	2	0	2	0	0	0	1	1	0	0	1	10	0	0	0	0	0	0	0	0	0	3	8	1	2	6	1	0
GCF_000721625.1_ASM72162v1	0	0	0	2	3	0	0	1	0	0	0	0	1	1	6	0	0	0	8	0	0	1	0	0	0	1	0	0	2	3	3	1	6	0	0
GCF_000721665.1_ASM72166v1	0	0	0	2	2	0	0	3	0	2	0	0	1	1	3	2	0	1	16	1	1	2	1	0	0	1	0	0	3	7	1	0	8	0	0
GCF_000721685.1_ASM72168v1	0	0	0	0	2	0	0	2	0	2	0	0	0	0	4	1	0	1	11	0	0	0	0	0	0	0	0	0	2	4	0	2	6	1	0
GCF_000721715.1_ASM72171v1	0	0	0	0	4	0	0	1	0	1	0	0	0	1	1	0	1	0	1	0	0	1	0	0	0	0	0	0	2	1	1	2	6	1	0
GCF_000721935.1_ASM72193v1	0	0	0	0	1	0	0	2	0	1	0	0	0	0	1	0	0	0	6	0	0	0	0	0	0	1	0	0	1	4	2	0	4	1	0
GCF_000721945.1_ASM72194v1	0	0	0	0	2	1	0	3	0	1	0	0	0	1	2	0	0	2	7	0	0	5	0	0	0	0	0	0	3	1	1	1	8	0	0
GCF_000721955.1_ASM72195v1	0	0	0	1	2	0	0	3	0	2	1	0	0	0	0	1	0	2	8	0	0	0	0	0	0	1	0	0	3	0	1	2	6	0	0
GCF_000722015.1_ASM72201v1	0	0	0	0	2	0	0	3	0	2	1	0	0	0	1	1	0	2	7	0	0	0	0	0	0	1	0	0	3	4	1	2	6	0	0
GCF_000722185.1_ASM72218v1	0	0	0	0	3	0	0	2	0	1	0	0	0	0	0	0	0	1	7	0	0	1	1	0	0	1	0	0	1	6	1	0	7	0	0
GCF_000725125.1_ASM72512v1	0	0	0	0	2	0	0	3	0	1	0	0	0	1	4	0	0	0	7	0	0	1	1	1	0	0	0	0	2	0	1	1	5	0	1
GCF_000725465.1_Doro.v1.0	0	0	0	0	2	0	0	2	0	1	0	0	0	0	2	1	1	2	6	0	0	3	1	0	0	1	0	0	3	6	3	0	4	0	0
GCF_000725475.1_Doro.v1.0	0	0	0	0	3	0	1	2	0	1	0	0	0	0	3	3	0	2	10	0	0	2	3	0	0	1	0	0	4	7	2	2	7	0	0
GCF_000725495.1_Doro.v1.0	0	0	0	1	3	0	0	3	0	1	0	0	0	1	2	0	1	2	1	0	0	2	0	0	0	1	0	0	3	2	2	2	3	0	0
GCF_000725545.1_Doro.v1.0	0	0	0	0	2	0	0	3	0	1	0	0	1	1	3	0	0	1	7	0	0	1	1	0	0	0	0	0	3	3	1	1	6	0	0
GCF_000725555.1_Doro.v1.0	0	0	0	0	3	0	0	2	0	0	0	0	0	0	1	0	0	0	5	1	1	2	1	0	0	0	0	0	2	6	2	0	4	0	0
GCF_000725565.1_Doro.v1.0	0	0	0	2	1	0	0	3	0	1	0	0	1	0	4	3	0	1	17	1	1	1	1	0	0	1	0	0	4	9	1	1	8	0	0
GCF_000725575.1_Doro.v1.0	0	0	0	1	2	0	0	1	0	1	0	0	0	0	2	1	0	2	13	1	0	1	0	0	0	1	0	0	2	9	1	1	5	0	0
GCF_000725625.1_Doro.v1.0	0	0	0	0	2	0	0	0	0	1	1	0	0	0	0	1	0	1	6	0	0	0	0	0	0	0	0	0	2	4	1	0	7	0	0
GCF_000725635.1_Doro.v1.0	0	0	0	0	3	0	0	0	0	1	0	0	0	0	2	0	0	0	8	0	0	1	0	0	0	0	0	0	2	6	0	1	5	1	0
GCF_000725645.1_Doro.v1.0	0	0	0	0	2	0	0	0	0	1	0	0	1	1	0	0	0	1	4	1	1	0	0	0	0	1	0	0	3	7	2	3	6	0	0
GCF_000725655.1_Doro.v1.0	0	0	0	0	7	0	0	2	0	1	0	0	0	0	3	1	0	2	10	1	0	2	0	0	0	1	0	0	3	3	2	4	4	0	0
GCF_000725705.1_Doro.v1.0	0	0	0	1	2	0	0	2	0	2	0	0	0	0	2	1	1	1	10	0	0	1	2	0	0	0	0	0	2	5	2	2	6	2	1
GCF_000725715.1_Doro.v1.0	0	1	0	0	2	0	0	1	0	1	0	0	1	0	2	1	0	1	4	0	0	3	1	0	0	0	0	0	2	0	0	1	5	1	0
GCF_000725725.1_Doro.v1.0	0	0	0	0	1	0	0	1	0	1	0	0	0	0	3	0	0	1	7	0	0	5	1	0	0	0	0	0	2	4	1	2	8	1	0
GCF_000725745.1_Doro.v1.0	0	0	0	1	2	1	0	0	0	1	0	0	0	1	3	2	0	3	16	0	0	3	0	0	0	1	0	0	2	4	0	4	5	0	0
GCF_000725785.1_Doro.v1.0	0	0	0	0	2	0	0	2	0	2	0	0	0	0	1	0	0	2	7	0	0	3	0	1	0	0	0	0	3	6	0	3	8	0	0
GCF_000725795.1_Doro.v1.0	0	0	0	0	2	0	0	1	0	1	0	0	0	1	0	0	0	1	6	0	0	2	0	1	0	1	0	0	3	2	1	3	3	1	0
GCF_000725805.1_Doro.v1.0	0	0	0	0	1	0	0	1	0	1	0	0	0	0	3	0	0	1	6	0	0	5	1	0	0	0	0	0	2	5	1	2	8	1	0
GCF_000725885.1_ASM72588v1	0	0	0	0	1	0	0	0	0	1	0	0	0	0	3	2	0	0	4	0	1	2	0	0	0	0	0	0	2	11	1	0	7	0	0
GCF_000738695.1_ASM73869v1	0	0	0	0	2	0	0	1	0	1	0	0	1	0	4	1	1	2	8	0	0	3	3	0	0	0	0	0	4	9	2	0	5	0	0
GCF_000738715.1_ASM73871v1	0	0	0	0	3	0	1	4	0	1	0	0	1	0	5	0	1	2	5	0	0	2	1	0	0	0	0	0	4	5	1	0	8	0	0
GCF_000739045.1_ASM73904v1	0	0	0	0	2	0	0	2	0	1	0	0	1	0	2	1	1	1	2	0	0	0	1	1	0	0	0	0	3	4	2	1	6	0	2
GCF_000739105.1_ASM73910v1	0	0	0	0	2	0	0	1	0	1	0	0	1	0	2	0	0	1	4	0	0	1	1	0	0	0	0	0	3	3	2	2	7	0	0
GCF_000743295.1_ASM74329v1	0	0	0	0	2	0	0	3	0	2	0	0	0	0	2	1	0	1	6	0	0	0	2	0	0	0	0	0	2	5	1	2	5	0	0
GCF_000745345.1_ASM74534v1	0	0	0	0	1	0	0	3	0	0	0	0	0	0	2	0	0	1	3	1	0	0	0	0	0	0	0	0	2	4	1	1	4	2	0
GCF_000745675.1_ASM74567v1	0	0	0	0	2	0	0	1	0	1	0	0	0	0	0	0	0	0	0	0	0	2	0	0	0	0	0	0	1	0	1	4	6	0	0
GCF_000745715.1_ASM74571v1	0	0	0	0	2	0	0	3	0	1	1	0	0	0	2	0	0	2	2	0	0	5	1	1	0	0	0	0	3	6	2	0	6	0	0
GCF_000746395.1_ASM74639v1	0	0	0	0	3	0	0	2	0	1	0	0	0	0	2	0	0	1	5	0	0	4	1	0	0	0	0	0	3	5	1	1	4	1	0
GCF_000761215.1_ASM76121v1	0	1	0	0	2	0	0	1	0	1	0	0	0	0	0	2	0	2	2	0	0	2	1	0	0	0	0	0	3	1	2	0	5	1	0
GCF_000764715.1_ASM76471v1	0	0	0	1	3	0	0	2	0	1	0	0	0	1	1	3	0	2	9	0	0	3	5	0	0	0	0	0	4	12	2	1	7	0	1
GCF_000772045.1_ASM77204v1	0	0	0	0	3	0	0	1	0	1	0	0	1	0	2	0	0	1	3	0	0	0	0	1	0	0	0	0	3	2	2	1	6	0	0
GCF_000772895.1_ASM77289v1	0	0	0	0	2	0	0	1	0	1	0	0	2	0	3	1	1	2	3	0	0	3	1	0	0	0	0	0	4	3	2	0	10	0	0
GCF_000797385.1_ASM79738v1	0	0	0	1	2	0	0	1	0	1	0	0	0	1	2	0	1	0	16	0	0	0	1	0	0	0	0	0	3	8	1	2	5	1	0
GCF_000800535.1_ASM80053v1	0	0	0	0	3	0	0	1	0	1	0	0	0	0	3	1	0	0	8	0	0	0	0	0	0	0	0	0	2	13	0	1	6	1	0
GCF_000802245.2_ASM80224v2	0	0	0	0	2	0	0	1	0	1	0	0	0	1	2	0	0	2	5	1	0	1	1	0	0	0	0	0	3	5	1	1	4	1	0
GCF_000805335.1_ASM80533v1	0	0	0	0	2	0	0	3	0	1	0	0	0	1	3	0	2	0	4	0	0	2	1	0	0	0	0	0	3	3	2	1	4	0	0
GCF_000813365.1_ASM81336v1	0	0	0	0	1	0	0	0	0	1	0	0	0	0	2	2	0	0	2	0	1	4	0	0	0	0	0	0	2	6	1	0	8	0	0
GCF_000816025.1_ASM81602v1	0	0	0	1	3	0	0	4	0	1	0	0	0	0	5	1	1	0	10	0	0	2	1	0	0	0	0	0	2	10	2	2	7	1	1
GCF_000816465.3_ASM81646v4	0	0	0	0	2	0	0	2	0	1	0	0	0	1	2	0	0	2	5	1	0	1	1	0	0	0	0	0	3	5	1	1	4	1	0
GCF_000816485.1_ASM81648v1	0	0	0	0	2	0	0	2	0	1	0	0	0	1	3	0	0	2	5	1	0	2	2	0	0	0	0	0	3	7	3	1	4	1	0
GCF_000818175.1_ASM81817v1	0	0	0	0	1	0	0	1	0	1	0	1	0	0	3	0	0	1	3	0	0	0	2	0	0	0	0	0	1	2	1	2	5	0	0
GCF_000818195.1_Streptomyces_species_150FB_genome_v1	0	1	0	0	3	0	0	1	0	2	0	0	0	1	0	1	0	1	11	1	0	2	2	1	0	0	0	0	2	9	0	5	3	0	0
GCF_000819545.1_ASM81954v1	0	0	0	1	2	0	0	1	0	1	0	0	0	1	1	1	0	0	5	1	1	1	0	0	0	0	0	0	3	1	2	2	4	0	0
GCF_000827005.1_ASM82700v1	0	1	0	3	2	0	0	3	0	1	0	0	0	1	3	1	0	2	6	1	0	3	4	1	0	0	0	0	2	9	1	0	5	1	0
GCF_000829695.1_ASM82969v1	0	0	0	2	1	0	0	2	0	1	0	0	1	1	2	0	0	1	10	1	0	2	1	0	0	0	0	0	2	8	2	0	7	0	1
GCF_000829715.2_ASM82971v2	0	0	0	0	3	0	0	3	0	1	0	0	0	0	4	2	0	1	5	0	0	1	1	0	0	0	0	0	3	4	2	1	5	0	0
GCF_000830005.1_ASM83000v1	0	1	0	0	2	0	0	5	0	1	0	0	0	0	4	0	0	1	5	0	0	4	0	0	0	0	0	0	3	3	3	0	6	1	0
GCF_000931445.1_ASM93144v1	0	0	0	0	5	0	0	1	0	1	0	0	0	0	0	1	0	1	7	0	0	4	1	0	0	0	0	0	3	7	2	3	6	0	2
GCF_000932225.2_ASM93222v2	0	0	0	0	2	0	0	2	0	2	0	0	0	0	3	1	0	1	8	0	0	0	0	0	0	0	0	0	2	5	0	2	6	1	0
GCF_000935125.1_SNA_1.0	0	0	0	0	3	0	0	1	0	1	0	0	0	0	3	1	0	0	5	0	1	2	0	0	0	1	0	0	4	3	1	1	11	0	0
GCF_000935135.2_ASM93513v2	0	0	0	1	2	0	0	2	0	3	0	0	0	1	4	0	0	2	12	0	1	0	0	0	0	0	0	0	2	6	2	2	6	2	1
GCF_000935185.3_ASM93518v3	0	0	0	0	2	0	0	5	0	1	0	0	0	0	3	1	0	0	8	1	1	5	1	0	0	0	0	0	2	8	2	1	3	0	2
GCF_000938975.1_Siranensis	1	0	0	2	2	0	0	3	0	1	0	2	0	3	2	1	0	0	11	2	0	1	2	0	0	1	0	0	3	18	2	1	9	0	0
GCF_000952035.2_ASM95203v2	0	0	0	0	2	0	0	2	1	1	0	0	0	1	5	4	0	1	5	0	1	2	0	0	0	0	0	0	3	4	3	1	6	1	1
GCF_000955965.1_ASM95596v1	0	0	0	0	2	0	0	2	0	2	0	0	0	0	1	0	0	2	6	0	0	3	0	1	0	0	0	0	3	6	0	3	8	0	0
GCF_000956015.1_ASM95601v1	0	0	0	1	2	0	0	1	0	1	0	0	0	1	2	1	0	2	8	0	0	1	1	0	0	1	0	0	3	4	2	1	5	1	0
GCF_000958545.1_ASM95854v1	0	0	0	0	2	0	0	2	0	2	0	0	2	1	3	1	2	2	7	0	0	3	1	0	0	0	0	0	4	7	3	0	8	0	0
GCF_000961885.1_ASM96188v1	0	0	0	0	2	0	0	2	1	0	0	1	1	2	5	1	0	1	11	0	0	5	1	0	0	1	0	0	2	16	1	1	6	0	0
GCF_000963515.1_ASM96351v1	0	0	0	0	2	0	0	5	0	1	0	0	0	0	4	0	0	0	10	1	1	5	1	0	0	0	0	0	2	8	2	1	3	0	2
GCF_000964305.1_ASM96430v1	0	0	0	0	3	0	0	3	0	1	0	0	0	0	1	0	3	0	8	0	0	1	2	0	0	0	0	0	2	4	0	0	3	1	0
GCF_000966955.1_ASM96695v1	0	0	0	0	4	0	0	3	0	0	0	0	0	0	3	0	0	1	14	0	0	10	2	1	0	1	0	0	2	6	3	3	10	0	0
GCF_000966965.1_ASM96696v1	0	0	0	1	2	0	0	4	0	0	0	0	0	1	2	0	0	2	13	0	0	5	0	0	0	1	0	0	3	5	2	1	7	1	0
GCF_000966975.1_ASM96697v1	0	0	0	1	2	0	0	1	0	0	0	0	0	3	1	0	1	3	7	1	0	4	0	0	0	1	0	0	3	4	3	1	5	1	0
GCF_000967025.1_ASM96702v1	0	0	0	0	0	0	0	4	0	0	0	0	1	0	0	1	0	1	7	0	0	2	2	0	0	0	0	0	0	11	0	0	1	0	2
GCF_000968255.1_ASM96825v1	0	0	0	1	3	0	0	2	0	1	0	0	0	1	1	3	0	2	11	0	0	3	5	0	0	0	0	0	4	16	2	1	7	0	1
GCF_000968685.2_ASM96868v2	0	0	0	3	3	0	0	2	0	1	0	0	1	3	2	0	0	0	12	0	0	3	1	0	0	0	0	0	3	20	1	2	7	0	0
GCF_000972385.1_ASM97238v1	0	0	0	0	2	0	0	1	0	1	0	0	0	0	2	0	0	2	4	0	0	5	0	0	0	0	0	0	3	2	1	1	4	0	0
GCF_000972395.1_ASM97239v1	0	0	0	0	2	0	0	2	0	1	0	0	1	0	3	0	0	1	5	0	0	2	2	0	0	0	0	0	3	1	2	2	6	0	0
GCF_000972435.1_StrepMBT28_1.0	0	0	0	0	1	0	0	1	0	1	0	0	2	0	3	1	0	1	4	0	0	1	1	0	0	0	0	0	3	6	3	1	8	0	0
GCF_000974485.1_ASM97448v1	0	0	0	1	1	0	0	1	0	1	0	0	0	1	3	1	0	0	11	0	0	1	2	0	0	0	0	0	2	14	0	1	5	1	0
GCF_000974985.2_ASM97498v2	0	0	0	0	4	0	0	1	0	1	0	0	0	0	2	0	0	2	5	0	0	2	1	0	0	0	0	0	3	3	1	1	6	0	0
GCF_000980885.2_ASM98088v2	0	0	0	0	3	0	0	1	0	1	0	0	0	0	3	0	0	1	12	0	0	1	2	1	0	0	0	0	4	6	1	1	6	2	1
GCF_000981895.1_ASM98189v1	0	0	0	0	3	0	0	1	0	2	0	0	0	0	2	0	0	1	3	1	0	0	1	1	0	0	0	0	1	4	1	3	6	1	0
GCF_000988945.1_ASM98894v1	0	0	0	0	2	0	0	1	0	1	0	0	1	0	1	0	1	2	3	0	0	3	1	0	0	0	0	0	4	5	1	0	7	0	0
GCF_000993785.2_ASM99378v2	0	0	0	0	0	0	0	2	0	1	0	0	0	0	2	1	2	0	7	0	0	1	0	0	0	0	0	0	2	5	1	1	4	1	0
GCF_001005085.2_ASM100508v2	0	1	0	0	3	0	0	1	0	1	0	0	0	0	2	0	0	2	9	0	0	2	1	0	0	0	0	0	3	4	3	3	9	0	0
GCF_001005295.1_ASM100529v1	0	0	0	0	2	0	0	2	0	0	0	0	0	1	2	0	0	1	6	0	0	2	0	0	0	0	0	0	3	1	1	1	7	2	0
GCF_001005405.1_ASM100540v1	0	0	0	0	3	0	1	3	0	1	0	0	1	0	4	0	0	2	4	0	0	3	1	0	0	0	0	0	6	7	1	0	8	0	0
GCF_001008135.1_ASM100813v1	0	0	0	0	2	0	0	3	0	2	0	0	1	1	3	0	1	2	5	0	0	3	1	0	0	0	0	0	5	3	1	0	5	0	0
GCF_001011035.1_ASM101103v1	0	0	0	0	1	0	0	0	0	1	0	0	1	0	1	0	0	0	5	0	0	1	2	1	0	0	0	0	3	3	2	4	8	1	1
GCF_001013905.1_sleC34	0	1	0	0	3	0	0	1	0	1	0	0	0	0	0	1	0	1	4	0	0	2	1	0	0	0	0	0	3	9	1	4	8	0	1
GCF_001014595.1_ASM101459v1	0	0	0	0	3	0	0	0	0	1	0	0	0	0	2	1	0	0	6	0	0	1	0	0	0	0	0	0	3	4	0	1	5	1	0
GCF_001044185.1_ASM104418v1	0	0	0	0	2	0	0	2	0	2	0	0	0	0	3	1	0	0	6	0	0	0	1	1	0	0	0	0	2	2	1	1	4	0	0
GCF_001044425.1_ASM104442v1	0	0	0	0	1	0	0	2	0	0	0	0	0	0	3	0	1	2	3	0	0	2	1	0	0	0	0	0	3	2	1	2	9	0	0
GCF_001047315.1_ASM104731v1	0	1	0	0	3	0	0	1	0	1	0	0	0	0	0	1	0	1	4	0	0	1	0	0	0	0	0	0	3	4	0	2	6	0	0
GCF_001047325.1_ASM104732v1	0	1	0	0	3	0	0	1	0	1	0	0	0	0	1	0	0	2	11	2	1	3	1	0	0	0	0	0	4	7	2	0	7	0	0
GCF_001049855.1_Wb2n-11_upgraded	0	0	0	1	3	0	0	4	0	2	0	0	0	0	3	1	0	1	6	0	1	0	2	0	0	0	0	0	2	5	2	4	5	0	2
GCF_001083795.1_Nocardiopsis_sp_SBT349_SPAdes_SSPACE	0	0	0	0	1	0	0	1	0	1	0	0	0	1	2	0	0	0	6	0	0	5	0	1	0	1	0	0	3	14	0	3	6	1	0
GCF_001184025.1_ASM118402v1	0	0	0	0	3	0	0	1	0	1	0	0	1	0	5	0	0	2	6	0	0	1	1	0	0	0	0	0	3	2	1	2	5	0	0
GCF_001187435.1_ASM118743v1	0	0	0	1	2	0	0	0	0	0	0	0	1	1	3	3	0	0	8	0	0	0	3	1	0	0	0	0	3	12	4	3	7	0	0
GCF_001189015.1_ASM118901v1	0	1	0	1	3	0	0	2	0	1	0	0	1	0	2	0	0	1	9	3	0	1	3	0	0	1	0	0	4	9	3	2	8	0	2
GCF_001189025.1_ASM118902v1	0	0	0	2	2	0	0	2	0	2	0	0	0	1	3	0	1	2	11	0	1	0	0	0	0	0	0	0	2	5	2	2	6	1	1
GCF_001189035.1_ASM118903v1	0	0	0	0	2	0	0	2	0	2	0	0	1	1	3	0	1	2	5	0	0	2	1	0	0	0	0	0	4	5	1	0	7	0	0
GCF_001190165.1_ASM119016v1	0	0	0	0	1	0	0	0	0	1	0	0	0	0	3	0	0	0	3	0	0	2	1	0	0	0	0	0	3	3	1	1	6	1	0
GCF_001267885.1_ASM126788v1	0	0	0	0	2	0	0	3	0	1	0	0	1	0	1	0	0	1	5	0	1	0	0	0	0	0	0	0	3	4	3	0	8	0	0
GCF_001270025.1_Sazu_1.0	0	0	0	0	2	0	0	1	0	1	0	0	0	0	2	0	0	2	2	0	0	2	0	0	0	0	0	0	3	1	2	1	6	1	0
GCF_001270485.1_P006IDBA	0	1	0	0	3	0	0	1	0	1	0	0	0	0	1	0	0	2	12	2	1	3	2	0	0	0	0	0	4	8	2	0	6	0	0
GCF_001270495.1_P009IDBA	0	1	0	0	3	0	0	1	0	1	0	0	0	0	1	0	0	2	11	2	1	3	2	0	0	0	0	0	4	7	2	0	6	0	0
GCF_001270505.1_ASM127050v1	0	0	0	0	2	0	0	1	0	1	0	0	0	0	1	0	0	2	4	0	0	5	0	0	0	1	0	0	4	4	3	1	5	0	0
GCF_001270515.1_P002IDBA1	0	0	0	0	2	1	0	1	0	1	0	0	2	0	3	0	0	2	8	0	0	4	0	0	0	0	0	0	2	4	2	0	4	1	0
GCF_001270565.1_ASM127056v1	0	0	0	1	2	0	0	2	0	2	0	0	0	1	7	0	0	1	8	0	0	4	1	0	0	1	0	0	3	8	1	1	8	0	0
GCF_001270575.1_ASM127057v1	0	0	0	0	4	0	0	3	0	1	0	0	0	0	2	2	0	1	5	0	0	2	2	0	0	1	0	0	4	1	2	1	4	0	0
GCF_001270585.1_ASM127058v1	0	0	0	2	1	0	0	3	0	1	0	0	1	0	3	3	0	1	19	1	0	3	1	0	0	1	0	0	4	10	1	1	8	0	0
GCF_001270635.1_ASM127063v1	0	0	0	0	5	0	0	2	0	1	0	0	0	0	2	1	0	2	7	0	0	1	0	0	0	1	0	0	3	5	2	3	6	0	0
GCF_001270675.1_ASM127067v1	0	0	0	1	1	0	0	2	0	2	0	0	0	1	2	1	0	2	9	0	0	2	0	0	0	1	0	0	2	3	1	2	4	1	0
GCF_001278075.1_ASM127807v1	0	0	0	0	2	0	0	0	0	4	0	0	0	0	1	1	0	1	4	0	2	0	4	0	0	0	0	0	2	3	3	1	5	2	0
GCF_001278095.1_ASM127809v1	0	1	0	1	2	0	0	2	0	2	0	0	0	0	3	1	0	2	13	0	0	1	2	0	0	0	0	0	2	4	1	2	6	2	1
GCF_001279005.1_ASM127900v1	0	1	0	0	2	0	0	2	0	1	1	0	0	0	2	0	0	1	6	1	0	0	0	1	1	1	0	0	3	10	2	1	5	1	0
GCF_001279015.1_ASM127901v1	0	0	0	2	1	0	0	3	0	1	0	0	1	0	5	2	0	1	15	1	0	4	1	0	0	1	0	0	4	7	1	0	8	0	0
GCF_001279025.1_ASM127902v1	0	0	0	2	1	0	0	3	0	1	0	0	1	0	5	2	0	1	18	1	1	5	1	0	0	1	0	0	4	7	1	0	8	0	0
GCF_001279065.1_ASM127906v1	0	0	0	2	1	0	0	3	0	1	0	0	1	0	4	3	0	1	19	1	1	2	1	0	0	1	0	0	4	9	1	1	8	0	0
GCF_001279075.1_ASM127907v1	0	0	0	2	1	0	0	3	0	1	0	0	1	0	5	2	0	1	19	1	1	6	1	0	0	1	0	0	4	7	1	0	8	0	0
GCF_001279095.1_ASM127909v1	0	0	0	2	1	0	0	3	0	1	0	0	1	0	5	2	0	1	18	1	0	4	1	0	0	1	0	0	4	6	1	0	8	0	0
GCF_001279105.1_ASM127910v1	0	0	0	2	1	0	0	3	0	1	0	0	1	0	5	2	0	1	17	1	0	5	1	0	0	1	0	0	4	7	1	0	8	0	0
GCF_001279345.1_ASM127934v1	0	0	0	2	1	0	0	3	0	1	0	0	1	0	5	2	0	1	15	2	0	6	1	0	0	1	0	0	4	8	1	0	8	1	0
GCF_001279355.1_ASM127935v1	0	0	0	0	2	0	0	0	0	1	0	0	1	1	0	0	0	1	4	1	1	0	0	0	0	1	0	0	3	6	2	3	6	0	0
GCF_001279365.1_ASM127936v1	0	0	0	2	1	0	0	3	0	1	0	0	1	0	3	4	0	1	17	1	0	3	1	0	0	1	0	0	4	7	2	0	8	0	0
GCF_001279375.1_ASM127937v1	0	0	0	2	1	0	0	3	0	1	0	0	1	0	5	2	0	1	18	1	0	4	1	0	0	1	0	0	4	7	1	0	8	0	0
GCF_001279425.1_ASM127942v1	0	0	0	1	1	0	0	2	0	2	0	0	0	1	3	1	0	2	9	0	0	2	0	0	0	1	0	0	2	3	1	2	4	1	0
GCF_001279445.1_ASM127944v1	0	0	0	1	2	0	0	3	0	0	0	0	0	1	2	0	0	0	9	0	0	3	0	0	0	1	0	0	2	6	2	0	4	0	0
GCF_001279455.1_ASM127945v1	0	1	0	0	2	0	0	2	0	1	1	0	0	0	2	0	0	1	5	1	0	0	0	1	1	1	0	0	3	8	2	1	5	1	0
GCF_001279485.1_ASM127948v1	0	0	0	1	2	0	0	3	0	0	0	0	0	1	2	0	0	1	8	0	0	2	0	0	0	1	0	0	3	6	2	1	6	1	0
GCF_001279495.1_ASM127949v1	0	0	0	1	2	0	0	3	0	0	0	0	0	1	2	0	0	1	11	0	0	2	0	0	0	1	0	0	3	7	2	1	7	1	0
GCF_001279545.1_ASM127954v1	0	1	0	0	3	0	0	1	0	1	0	0	0	1	2	0	0	2	8	0	1	2	3	0	0	1	0	0	4	6	3	1	4	1	0
GCF_001279605.1_ASM127960v1	0	0	0	0	2	0	0	0	0	1	0	0	1	1	0	0	0	1	4	1	1	0	0	0	0	1	0	0	3	6	2	3	6	0	0
GCF_001279615.1_ASM127961v1	0	0	0	0	2	0	0	0	0	1	0	0	1	1	0	0	0	1	4	1	1	0	0	0	0	1	0	0	3	6	2	3	6	0	0
GCF_001279625.1_ASM127962v1	0	0	0	1	2	1	0	2	0	2	0	0	0	1	2	0	0	2	7	0	0	4	1	0	0	1	0	0	3	9	1	1	6	0	0
GCF_001279655.1_ASM127965v1	0	1	0	0	2	0	0	2	0	0	0	0	0	1	5	1	1	3	8	0	0	3	1	0	0	1	0	0	3	3	1	4	9	3	0
GCF_001279685.1_ASM127968v1	0	0	0	1	2	0	0	3	0	0	0	0	0	1	2	0	0	1	10	0	0	2	0	0	0	1	0	0	3	7	2	1	7	1	0
GCF_001279695.1_ASM127969v1	0	0	0	0	6	0	0	3	0	2	0	0	0	1	4	2	1	2	8	0	0	7	3	0	0	1	0	0	2	8	1	2	9	1	0
GCF_001279725.1_ASM127972v1	0	0	0	0	2	0	0	2	0	1	0	0	1	0	1	1	0	0	11	0	0	3	1	0	0	1	0	0	2	5	1	0	3	1	0
GCF_001279735.1_ASM127973v1	0	0	0	1	0	0	0	2	0	2	0	0	0	1	2	1	0	2	9	0	0	2	0	0	0	1	0	0	3	4	1	2	4	1	0
GCF_001279765.1_ASM127976v1	0	0	0	2	2	0	0	4	0	0	0	0	0	1	3	0	0	1	9	0	0	1	0	0	0	1	0	0	3	8	2	1	7	1	0
GCF_001279775.1_ASM127977v1	0	1	0	0	2	0	0	2	0	1	0	0	0	0	2	0	0	2	3	0	0	3	0	0	0	1	0	0	4	4	2	1	5	0	0
GCF_001279805.1_ASM127980v1	0	0	0	0	4	0	0	2	0	0	0	0	0	0	4	0	0	1	19	0	0	7	2	1	0	1	0	0	2	10	3	4	8	0	0
GCF_001279815.1_ASM127981v1	0	0	0	1	2	0	0	4	0	0	0	0	0	1	2	0	0	1	8	0	0	2	0	0	0	1	0	0	3	7	2	1	7	1	0
GCF_001279845.1_ASM127984v1	0	0	0	1	2	0	0	3	0	0	0	0	0	1	2	0	0	1	10	0	0	3	0	0	0	1	0	0	3	6	2	1	7	1	0
GCF_001279855.1_ASM127985v1	0	0	0	1	2	0	0	4	0	0	0	0	0	1	2	0	0	1	10	0	0	2	0	0	0	1	0	0	3	7	2	1	7	1	0
GCF_001279885.1_ASM127988v1	0	0	0	1	2	0	0	3	0	0	0	0	0	1	3	0	0	1	9	0	0	2	0	0	0	1	0	0	4	7	2	1	7	1	0
GCF_001279905.1_ASM127990v1	0	0	0	1	2	0	0	4	0	0	0	0	0	1	2	0	0	1	10	0	0	2	0	0	0	1	0	0	3	7	2	1	7	1	0
GCF_001279925.1_ASM127992v1	0	0	0	2	2	0	0	3	0	0	0	0	0	1	2	0	0	1	10	0	0	3	1	0	0	1	0	0	3	7	2	1	7	1	0
GCF_001279935.1_ASM127993v1	0	0	0	1	2	0	0	3	0	0	0	0	0	1	3	0	0	1	11	0	0	2	0	0	0	1	0	0	3	8	2	1	8	1	0
GCF_001279965.1_ASM127996v1	0	0	0	1	2	0	0	4	0	0	0	0	0	1	2	0	0	1	9	0	0	1	0	0	0	1	0	0	3	8	2	1	7	1	0
GCF_001279985.1_ASM127998v1	0	0	0	1	3	0	0	1	0	1	0	0	1	0	0	0	0	2	13	0	0	4	0	0	0	0	0	0	3	5	1	1	6	1	0
GCF_001280005.1_ASM128000v1	0	1	0	0	3	0	0	2	0	1	0	0	0	0	1	0	0	1	6	0	0	3	1	0	0	1	0	0	3	4	2	1	7	0	0
GCF_001280015.1_ASM128001v1	0	0	0	0	5	0	0	2	0	1	0	0	1	0	4	0	0	2	11	0	0	5	1	1	0	1	0	0	3	9	0	4	5	0	0
GCF_001280045.1_ASM128004v1	0	0	0	0	7	0	0	2	0	1	0	0	0	0	3	1	0	2	9	1	0	3	0	0	0	1	0	0	3	6	2	3	4	0	0
GCF_001280065.1_ASM128006v1	0	0	0	1	2	0	0	4	0	1	0	0	0	1	1	2	0	1	7	0	0	0	0	0	0	1	0	0	3	7	1	1	6	0	0
GCF_001280095.1_ASM128009v1	0	0	0	0	1	0	0	2	0	1	0	0	0	0	1	1	0	2	8	0	0	2	0	0	0	1	0	0	3	3	2	1	6	1	0
GCF_001280125.1_ASM128012v1	0	0	0	0	1	0	0	2	0	1	0	0	0	0	1	1	0	2	8	0	0	2	0	0	0	1	0	0	2	4	2	1	6	1	0
GCF_001280885.1_ASM128088v1	0	0	0	0	1	0	0	1	0	0	0	0	1	0	2	1	0	2	7	0	0	2	2	0	0	1	0	0	4	4	1	3	8	1	0
GCF_001282115.1_ASM128211v1	0	0	0	1	2	0	0	3	0	1	0	0	0	2	1	0	0	1	4	0	0	4	0	0	0	0	0	0	3	2	2	1	6	0	0
GCF_001293595.1_ASM129359v1	0	0	0	0	2	0	0	0	0	1	0	0	1	0	3	0	0	1	3	0	0	2	1	1	0	0	0	0	1	2	2	0	5	1	1
GCF_001294335.1_ASM129433v1	0	0	0	0	2	0	0	2	1	1	0	0	0	1	6	3	0	0	10	0	1	2	1	0	0	0	0	0	3	7	2	1	7	1	1
GCF_001294345.1_ASM129434v1	0	0	0	0	4	0	0	2	0	1	0	0	0	0	1	0	0	1	8	0	0	0	1	0	0	1	0	0	1	14	1	0	7	0	2
GCF_001406115.1_Streptomyces_venezuelae_ATCC_15439	0	0	0	0	3	0	0	1	1	1	0	0	1	0	4	0	0	2	5	0	0	4	1	0	0	0	0	0	2	4	2	1	5	1	1
GCF_001414545.1_ASM141454v1	0	0	0	0	3	0	0	1	0	1	0	0	1	0	4	1	0	1	7	0	0	1	1	0	0	0	0	0	3	9	2	0	6	0	1
GCF_001417675.1_ASM141767v1	0	0	0	0	2	0	0	0	0	1	0	0	1	1	1	0	0	1	4	1	1	0	0	0	0	1	0	0	3	5	2	3	6	0	0
GCF_001417695.1_ASM141769v1	0	0	0	0	3	0	0	2	0	1	0	0	0	0	0	0	0	2	2	0	0	0	1	0	0	0	0	0	3	1	2	1	6	0	0
GCF_001417735.1_ASM141773v1	0	0	0	2	3	0	0	1	0	1	0	0	1	1	2	0	0	0	8	0	0	2	1	0	0	0	0	0	3	7	1	0	7	0	0
GCF_001417775.1_ASM141777v1	0	0	0	0	3	0	0	3	0	1	0	0	0	0	0	0	0	1	4	1	0	3	2	0	0	0	0	1	4	3	1	1	5	0	0
GCF_001418125.1_ASM141812v1	0	0	0	0	1	0	0	0	0	1	0	0	0	0	1	2	0	0	5	0	0	4	0	0	0	0	0	0	2	9	2	0	8	0	0
GCF_001418135.1_ASM141813v1	0	0	0	0	2	0	0	2	1	1	0	0	0	0	1	1	0	2	9	0	0	3	0	0	0	0	0	0	3	2	1	0	7	1	0
GCF_001418165.1_ASM141816v1	0	0	0	0	1	0	0	1	0	1	0	0	0	0	1	1	0	1	13	1	0	3	0	0	1	0	0	0	2	8	1	1	7	0	0
GCF_001418175.1_ASM141817v1	0	0	0	0	2	0	0	0	0	1	0	0	0	0	2	0	0	1	5	0	0	1	1	0	0	0	0	0	2	3	2	1	5	1	0
GCF_001418285.1_ASM141828v1	0	0	0	0	2	0	0	1	0	1	0	0	0	0	2	0	2	0	5	0	0	2	1	0	0	0	0	0	3	4	0	0	5	0	0
GCF_001418325.1_ASM141832v1	0	0	0	0	3	0	0	0	0	2	0	0	0	0	2	1	0	1	7	0	0	6	0	2	0	0	0	0	1	4	1	4	6	0	0
GCF_001418335.1_ASM141833v1	0	0	0	0	3	1	0	1	0	1	0	0	0	0	2	1	0	1	6	1	0	1	2	0	0	0	0	0	4	5	1	1	7	0	0
GCF_001418395.1_ASM141839v1	0	0	0	0	1	0	0	2	0	1	0	0	0	0	1	1	0	1	4	0	0	1	2	0	0	0	0	0	3	1	2	1	4	0	0
GCF_001418405.1_ASM141840v1	0	0	0	0	2	0	0	3	0	1	0	0	0	0	3	1	0	0	9	1	0	7	1	0	0	0	0	0	3	8	2	1	3	0	2
GCF_001418415.1_ASM141841v1	0	0	0	0	2	0	0	0	0	1	0	0	0	0	1	2	0	1	6	0	0	3	1	0	0	0	0	0	2	3	2	1	5	1	0
GCF_001418465.1_ASM141846v1	1	2	0	0	2	1	0	1	0	1	0	0	0	1	3	1	0	1	15	0	2	5	2	0	0	0	0	0	2	11	3	5	5	2	2
GCF_001418475.1_ASM141847v1	0	0	0	0	2	0	0	2	0	1	0	0	1	0	1	0	0	2	3	0	0	5	1	0	0	0	0	0	4	7	2	1	4	0	0
GCF_001418495.1_ASM141849v1	0	0	0	0	3	0	0	0	0	2	0	0	0	0	1	0	0	0	2	1	0	1	1	0	0	0	0	0	3	0	1	2	9	1	1
GCF_001418505.1_ASM141850v1	0	0	0	0	1	0	0	0	0	1	0	0	0	0	1	1	0	1	4	0	1	4	0	0	0	0	0	0	3	8	1	0	7	0	0
GCF_001418545.1_ASM141854v1	0	0	0	0	1	0	0	0	0	1	0	0	0	0	1	2	0	0	3	0	0	4	0	0	0	0	0	0	3	10	2	0	7	0	0
GCF_001418565.1_ASM141856v1	0	1	0	1	4	0	0	3	0	0	0	0	0	0	4	1	0	1	4	1	0	5	4	0	0	0	0	0	2	16	2	1	7	0	0
GCF_001418575.1_ASM141857v1	0	0	0	0	2	0	0	2	0	0	0	0	0	0	0	1	0	0	7	0	0	4	1	0	0	0	0	0	1	0	2	2	4	0	0
GCF_001418585.1_ASM141858v1	0	0	0	1	2	0	0	2	0	1	0	0	1	0	2	0	0	2	6	0	0	3	3	0	0	0	0	0	4	8	2	3	4	0	0
GCF_001418625.1_ASM141862v1	0	0	0	1	2	0	0	1	0	1	0	0	0	0	2	0	1	1	12	0	0	1	2	0	0	0	0	0	2	3	1	2	6	1	1
GCF_001418645.1_ASM141864v1	0	0	0	0	3	0	0	2	0	1	0	0	1	1	2	0	1	2	2	1	0	3	2	0	0	0	0	0	4	2	3	1	5	0	0
GCF_001418655.1_ASM141865v1	0	0	0	0	2	0	0	0	0	1	0	0	0	0	1	1	0	2	9	1	0	1	1	1	0	0	0	0	4	9	2	2	8	0	0
GCF_001419685.1_ASM141968v1	0	1	0	0	3	0	0	1	1	1	1	0	0	0	2	0	0	2	4	0	0	4	2	0	0	1	0	0	3	2	1	2	6	1	0
GCF_001419695.1_ASM141969v1	0	0	0	0	0	0	0	1	0	1	0	0	0	0	1	1	0	1	4	0	0	1	2	0	0	0	0	0	2	0	3	1	5	0	0
GCF_001419705.1_ASM141970v1	0	0	0	0	1	0	0	2	0	2	0	0	0	0	0	1	0	1	4	1	0	3	1	0	2	0	0	0	2	7	1	1	5	0	0
GCF_001419745.1_ASM141974v1	0	1	0	0	3	1	0	2	0	1	0	0	0	0	3	0	1	1	16	1	0	4	2	1	0	0	0	0	1	9	1	2	7	1	5
GCF_001419765.1_ASM141976v1	0	0	0	0	3	0	0	4	0	1	0	0	1	0	3	1	2	1	3	0	0	5	1	0	0	0	0	0	5	4	2	1	4	0	0
GCF_001419795.1_ASM141979v1	0	1	0	1	1	0	0	1	0	1	0	0	2	0	2	0	0	1	14	1	0	5	2	0	0	1	0	0	5	4	4	2	6	0	1
GCF_001425805.1_Root369	0	0	0	0	2	0	0	2	0	1	0	0	0	0	3	0	0	1	2	0	0	2	0	0	0	0	0	0	3	3	2	0	7	1	0
GCF_001426325.1_Root1295	0	0	0	2	2	0	0	2	0	2	0	0	0	1	3	0	1	2	12	0	1	0	1	0	0	0	0	0	2	7	2	2	6	1	1
GCF_001426405.1_Root1304	0	0	0	0	2	0	0	3	1	1	0	0	0	0	1	0	0	1	3	0	1	0	0	0	0	0	0	0	4	0	2	0	4	1	0
GCF_001426425.1_Root1310	0	0	0	0	3	0	0	2	0	1	0	0	1	0	4	1	1	2	5	0	0	3	2	1	0	0	0	0	3	5	1	2	4	0	0
GCF_001426585.1_Root431	0	0	0	0	2	0	0	1	0	0	0	0	1	0	1	0	0	1	2	0	0	2	1	0	0	0	0	0	2	4	1	0	1	0	0
GCF_001426615.1_Root1319	0	0	0	0	2	1	0	1	0	1	0	0	0	0	1	0	1	1	4	0	0	1	2	0	0	0	0	0	2	3	2	1	5	1	0
GCF_001427245.1_Root55	0	0	0	0	2	1	0	2	0	1	0	0	0	0	1	0	1	1	9	1	0	1	3	0	0	0	0	0	3	5	2	1	4	1	0
GCF_001427565.1_Root63	0	0	0	2	2	0	0	2	0	2	0	0	0	1	3	0	1	2	12	0	1	0	1	0	0	0	0	0	2	8	2	2	6	1	1
GCF_001427745.1_Root66D1	0	0	0	0	2	0	0	3	1	1	0	0	0	0	1	0	0	1	3	0	1	1	0	0	0	0	0	0	4	0	2	0	4	1	0
GCF_001428885.1_Root264	0	0	0	0	3	0	0	1	0	1	0	0	1	0	2	0	0	2	3	1	0	2	5	0	0	0	0	0	3	10	2	1	5	0	0
GCF_001431765.1_ASM143176v1	0	0	0	0	3	0	0	0	0	1	0	0	0	0	2	0	0	0	8	0	0	1	0	0	0	0	0	0	2	2	0	1	5	1	0
GCF_001434355.1_ASM143435v1	0	0	0	2	2	0	0	2	0	2	0	0	0	1	3	0	1	2	12	0	1	0	0	0	0	0	0	0	2	6	2	2	5	1	1
GCF_001443625.1_ASM144362v1	0	0	0	0	3	0	0	1	1	1	0	0	1	0	4	0	0	2	5	0	0	4	1	0	0	0	0	0	2	4	2	1	5	1	1
GCF_001445655.1_ASM144565v1	0	2	0	0	2	1	0	1	0	2	0	0	0	0	2	1	0	2	9	1	0	4	1	0	0	1	0	0	3	15	1	3	11	1	0
GCF_001445835.1_ASM144583v1	0	0	0	0	1	0	0	0	0	1	0	0	0	0	1	1	0	0	5	1	0	2	0	0	0	0	0	0	1	3	2	2	7	0	0
GCF_001447075.1_ASM144707v1	0	1	0	0	6	0	0	3	0	1	0	0	0	1	2	0	0	1	9	0	0	0	0	0	0	0	0	0	3	4	2	3	6	0	0
GCF_001469455.2_ASM146945v2	0	1	0	1	1	0	0	2	0	1	0	0	1	1	4	0	0	1	15	1	0	2	0	0	0	0	0	0	2	8	1	1	7	0	1
GCF_001482415.1_ASM148241v1	0	0	0	1	4	1	0	0	0	1	0	0	0	0	1	1	0	2	17	0	0	7	0	0	0	1	0	0	2	8	0	3	5	0	0
GCF_001484565.1_ASM148456v1	0	0	0	0	4	0	0	3	0	1	0	0	1	0	1	2	0	2	4	0	0	5	0	0	0	0	0	0	3	2	2	2	5	1	0
GCF_001484625.1_ASM148462v1	0	0	0	0	1	0	0	1	0	1	0	0	0	0	0	1	0	1	2	0	0	1	2	2	0	1	0	0	3	3	0	1	6	1	0
GCF_001484705.1_ASM148470v1	0	0	0	0	2	0	0	0	0	1	0	0	0	0	3	0	0	0	4	0	0	0	2	1	0	0	0	0	2	2	3	1	4	0	0
GCF_001485105.1_ASM148510v1	0	1	0	1	3	0	0	2	0	1	0	0	1	0	3	0	0	1	6	2	0	1	3	0	0	2	0	0	4	11	4	2	9	0	1
GCF_001485125.1_ASM148512v1	0	0	0	0	4	0	1	2	0	1	0	0	2	0	8	0	1	2	4	0	0	2	1	0	0	0	0	0	4	6	1	0	7	0	0
GCF_001493375.1_Streptomyces_specialis	0	0	0	0	1	0	0	1	0	1	0	0	3	0	2	2	0	0	2	0	0	1	1	0	0	0	0	0	2	4	1	1	4	0	1
GCF_001507395.1_ASM150739v1	0	0	0	2	1	0	0	3	0	1	0	0	1	0	5	2	0	1	19	1	0	4	1	0	0	1	0	0	4	7	1	0	8	0	0
GCF_001507435.1_ASM150743v1	0	0	0	0	5	0	0	0	0	1	0	0	0	0	0	0	0	1	1	0	1	2	0	0	0	0	0	0	3	0	2	2	3	0	0
GCF_001509475.1_ASM150947v1	0	0	0	0	2	0	0	2	0	1	0	0	0	0	1	1	0	2	7	1	0	3	1	0	0	0	0	0	4	6	3	0	7	0	0
GCF_001509485.1_ASM150948v1	0	0	0	0	2	1	0	3	0	1	0	0	0	0	2	1	0	0	3	0	1	1	1	0	0	0	0	0	3	1	3	2	3	1	0
GCF_001509505.1_ASM150950v1	0	0	0	0	4	0	0	2	0	1	0	0	2	1	0	1	0	1	18	1	0	3	1	0	0	0	0	0	1	13	0	4	6	0	2
GCF_001509565.1_ASM150956v1	0	0	0	0	4	0	0	0	0	1	0	0	0	0	2	0	0	0	8	0	0	2	0	0	0	0	0	0	1	9	0	1	5	1	0
GCF_001509775.1_ASM150977v1	0	0	0	1	2	0	0	1	0	1	0	1	1	2	3	0	0	0	9	0	0	3	2	0	0	0	0	0	3	24	1	1	8	0	0
GCF_001509785.1_ASM150978v1	0	0	0	0	2	0	0	2	0	1	0	0	0	1	1	0	0	2	3	0	0	0	0	0	0	0	0	0	3	1	2	1	6	0	0
GCF_001509795.1_ASM150979v1	0	0	0	0	2	0	0	2	0	1	0	0	0	1	1	0	0	2	3	0	0	0	0	0	0	0	0	0	3	1	2	1	6	0	0
GCF_001511815.1_TUE45	0	1	1	0	4	0	0	2	1	2	0	0	0	0	1	3	0	2	8	1	0	2	4	0	0	0	0	0	3	7	3	2	5	0	0
GCF_001513955.1_ASM151395v1	0	0	0	0	2	1	0	3	0	1	0	0	0	1	2	0	0	2	6	0	0	5	0	0	0	0	0	0	3	3	1	1	7	0	0
GCF_001513965.1_ASM151396v1	0	0	0	1	4	0	0	1	0	1	0	0	0	1	4	1	0	2	9	0	0	2	2	0	0	0	0	0	5	14	2	1	9	1	0
GCF_001513975.1_ASM151397v1	0	0	0	0	1	0	0	1	0	1	0	0	0	1	4	1	0	2	6	0	1	1	2	0	0	0	0	0	3	2	1	1	5	0	0
GCF_001513985.1_ASM151398v1	0	0	0	0	3	0	0	0	0	1	0	0	1	0	1	1	0	2	2	0	0	2	0	0	0	0	0	0	3	3	2	0	7	0	0
GCF_001514035.1_ASM151403v1	0	0	0	0	3	0	0	2	1	1	0	0	0	0	2	0	0	2	9	0	0	7	1	0	0	0	0	0	4	9	1	2	12	0	1
GCF_001514045.1_ASM151404v1	0	0	0	0	2	0	0	1	0	1	0	0	0	0	2	2	0	1	1	0	0	3	0	0	0	0	0	0	3	3	2	0	7	0	0
GCF_001514055.1_ASM151405v1	0	1	0	0	4	0	0	3	0	1	0	0	0	1	2	0	0	1	10	0	0	1	0	1	0	0	0	0	4	2	3	3	7	1	0
GCF_001514065.1_ASM151406v1	0	0	0	0	3	0	0	4	0	1	0	0	0	0	1	0	0	2	3	0	0	2	0	1	0	0	0	0	3	3	1	2	6	0	1
GCF_001514115.1_ASM151411v1	0	0	0	0	5	1	0	1	0	1	1	0	1	1	3	1	0	2	8	1	0	3	0	0	0	0	0	0	3	6	2	1	5	0	0
GCF_001514125.1_ASM151412v1	0	1	0	1	2	0	0	4	0	2	0	0	1	0	2	1	0	2	3	0	0	1	3	0	0	0	0	0	3	4	1	3	7	0	0
GCF_001514135.1_ASM151413v1	0	0	0	1	2	0	0	2	0	1	0	0	0	1	1	2	0	2	7	0	0	1	5	0	0	0	0	0	4	8	2	1	7	0	0
GCF_001514145.1_ASM151414v1	0	0	0	0	2	0	0	1	0	1	0	0	0	0	2	1	0	1	8	0	0	4	0	0	0	0	0	0	3	2	2	1	7	0	0
GCF_001514195.1_ASM151419v1	0	0	0	0	3	0	0	0	0	1	0	0	1	0	1	1	0	2	1	0	0	2	0	0	0	0	0	0	3	3	2	0	6	0	0
GCF_001514205.1_ASM151420v1	0	0	0	1	3	0	0	2	0	1	0	0	1	0	2	0	0	2	4	0	0	2	4	0	0	0	0	0	3	11	2	2	4	0	0
GCF_001514215.1_ASM151421v1	0	0	0	1	5	0	0	2	0	1	0	0	0	0	1	0	0	2	5	0	0	1	3	0	0	0	0	0	3	8	2	1	6	1	0
GCF_001514235.1_ASM151423v1	0	0	0	0	2	0	0	3	0	1	0	0	1	0	1	1	0	2	9	1	0	2	3	0	0	0	0	0	4	11	2	1	6	0	0
GCF_001514265.1_ASM151426v1	0	0	0	0	2	0	0	1	0	1	0	0	0	0	1	0	0	2	4	0	0	3	0	0	0	1	0	0	4	4	3	1	5	0	0
GCF_001514285.1_ASM151428v1	0	0	0	1	2	0	0	2	0	1	0	0	1	1	2	0	0	2	6	0	0	2	4	0	0	0	0	0	3	9	2	2	4	0	1
GCF_001514305.1_ASM151430v1	0	0	0	0	2	1	0	3	0	1	0	0	0	0	1	0	0	1	4	0	0	2	1	0	0	0	0	0	4	7	3	1	5	0	0
GCF_001517125.1_ASM151712v1	0	0	0	0	3	0	0	1	0	1	0	0	1	0	1	0	0	1	3	0	0	0	4	0	0	0	0	0	3	3	2	1	6	0	1
GCF_001531145.1_ASM153114v1	0	0	0	0	2	0	0	2	0	0	0	0	0	0	2	1	0	1	7	1	0	3	0	0	0	0	0	0	3	4	1	1	6	0	0
GCF_001541145.1_ASM154114v1	0	0	0	3	1	0	0	3	0	1	0	0	1	1	4	3	0	1	18	2	1	4	1	0	0	1	0	0	4	8	1	1	8	1	0
GCF_001542625.1_ASM154262v2	0	0	0	0	7	0	0	1	0	1	0	0	0	2	6	3	0	2	11	1	1	3	4	0	0	3	0	0	5	12	3	1	8	2	0
GCF_001543895.1_ASM154389v1	0	1	1	0	1	0	0	0	0	0	0	0	1	0	1	1	0	0	0	0	0	0	1	0	0	0	0	0	1	0	2	1	0	0	0
GCF_001543915.1_ASM154391v1	0	1	0	0	0	0	0	0	0	0	0	0	1	0	2	1	0	0	0	0	0	0	1	0	0	0	0	0	1	0	3	1	0	0	0
GCF_001543925.1_ASM154392v1	0	1	1	0	0	0	0	0	0	0	0	0	1	0	1	1	0	0	0	0	0	0	1	0	0	0	0	0	1	0	1	1	0	0	0
GCF_001550215.1_ASM155021v1	0	0	0	0	4	0	0	3	0	1	0	0	1	0	2	0	1	2	4	0	0	2	1	0	0	0	0	0	5	4	3	0	6	0	0
GCF_001550225.1_ASM155022v1	0	0	0	0	3	0	0	3	0	1	0	0	1	0	2	0	1	2	3	0	0	1	1	0	0	0	0	0	5	2	3	0	6	0	0
GCF_001550235.1_ASM155023v1	0	0	0	0	3	0	0	3	0	1	0	0	1	1	4	0	1	2	3	0	0	1	2	0	0	0	0	0	5	2	1	0	5	0	0
GCF_001550245.1_ASM155024v1	0	0	0	0	4	0	0	3	0	1	0	0	1	0	2	0	1	2	2	0	0	1	2	0	0	0	0	0	5	3	3	0	5	0	0
GCF_001550295.1_ASM155029v1	0	0	0	0	4	0	0	3	0	1	0	0	1	0	3	0	0	1	2	0	0	1	1	0	0	0	0	0	4	3	3	0	5	0	0
GCF_001550305.1_ASM155030v1	0	0	0	1	3	0	0	1	0	1	0	0	1	2	1	1	0	1	4	1	0	6	0	0	0	0	0	0	3	2	2	1	4	0	0
GCF_001550315.1_ASM155031v1	0	0	0	0	1	0	0	2	0	2	0	0	2	0	1	0	1	2	4	0	0	4	0	0	0	0	0	0	6	0	4	0	8	0	0
GCF_001550325.1_ASM155032v1	0	0	0	0	1	0	0	1	0	1	0	0	1	0	2	0	1	2	3	0	0	1	1	0	0	0	0	0	4	1	2	0	4	0	0
GCF_001550375.1_ASM155037v1	0	0	0	0	2	0	0	1	0	1	0	0	1	0	1	0	1	2	4	0	0	3	2	0	0	0	0	0	4	2	1	0	6	0	0
GCF_001553435.1_ASM155343v1	0	2	0	1	2	0	0	1	0	2	0	1	1	2	3	0	0	0	12	1	0	2	1	0	0	0	0	0	3	17	2	1	7	0	1
GCF_001553455.1_ASM155345v1	0	2	0	1	2	0	0	1	0	2	0	1	1	2	3	2	0	0	8	0	0	3	0	0	0	0	0	0	3	14	1	0	8	0	0
GCF_001553475.1_ASM155347v1	0	2	0	1	2	0	0	1	0	2	0	1	1	3	3	1	0	0	8	0	0	3	0	0	0	0	0	0	3	18	1	0	8	0	0
GCF_001570645.1_ASM157064v1	0	2	0	1	2	0	0	1	0	2	0	1	1	2	3	1	0	0	10	1	0	2	1	0	0	0	0	0	3	13	2	1	7	0	1
GCF_001572115.1_ASM157211v1	0	0	0	0	4	0	0	3	0	1	0	0	1	0	1	0	1	2	2	0	0	1	1	0	0	0	0	0	5	3	1	1	5	0	0
GCF_001577385.1_ASM157738v1	0	0	0	0	3	0	0	0	0	1	0	0	0	0	2	0	0	0	8	0	0	1	0	0	0	0	0	0	2	2	0	1	5	1	0
GCF_001579685.1_ASM157968v1	0	0	0	0	3	0	0	3	0	1	0	0	1	0	2	0	0	2	2	0	0	1	1	0	0	0	0	0	5	2	2	0	4	0	0
GCF_001590865.1_ASM159086v1	0	0	0	0	2	0	0	2	1	1	0	0	0	0	1	2	0	0	11	0	0	1	0	0	0	0	0	0	4	8	2	2	8	0	2
GCF_001592685.1_ASM159268v1	0	0	0	0	1	0	0	2	0	1	0	0	0	0	0	0	0	2	10	0	1	0	1	1	0	0	0	0	2	2	2	0	7	0	0
GCF_001595515.1_ASM159551v1	0	0	0	0	1	0	0	1	0	1	0	0	2	0	3	0	0	1	6	0	0	1	1	0	0	0	0	0	3	3	3	1	7	0	0
GCF_001611795.1_ASM161179v1	0	0	0	0	2	0	0	2	0	1	0	0	1	0	1	0	0	2	5	0	0	2	0	0	0	0	0	0	3	2	1	3	6	1	0
GCF_001625365.1_ASM162536v1	0	0	0	0	4	0	0	3	0	2	0	0	0	1	6	1	1	0	18	0	0	5	0	0	0	0	0	0	2	6	2	2	9	1	2
GCF_001632865.1_ASM163286v1	0	0	0	1	4	0	0	2	0	1	0	0	1	0	1	0	0	1	4	0	1	0	0	0	0	0	0	0	3	3	3	0	8	0	0
GCF_001636945.1_ASM163694v1	0	0	0	1	4	0	0	1	0	1	0	0	0	1	0	0	0	2	6	0	0	3	1	0	0	0	0	0	4	6	0	3	6	0	0
GCF_001640565.1_ASM164056v1	0	0	0	1	2	0	0	2	0	1	0	0	0	1	2	0	0	0	9	0	0	6	3	0	0	0	0	0	3	14	1	0	7	0	3
GCF_001642995.1_ASM164299v1	0	0	0	0	3	0	0	1	0	1	0	0	0	0	0	0	0	0	1	0	0	4	0	0	0	0	0	0	3	0	2	2	3	0	0
GCF_001646665.1_ASM164666v1	0	1	0	0	3	0	0	3	1	1	0	0	0	0	1	2	0	2	6	0	0	4	1	0	1	0	0	0	3	3	1	2	6	0	0
GCF_001650215.1_ASM165021v1	0	0	0	1	2	0	0	2	0	1	0	0	0	1	2	0	0	0	9	0	0	6	3	0	0	0	0	0	3	11	1	0	7	0	2
GCF_001652895.1_ASM165289v1	0	2	0	1	2	0	0	1	0	2	0	1	1	2	3	0	0	0	10	1	0	3	1	0	0	0	0	0	3	13	1	1	8	0	1
GCF_001653115.1_ASM165311v1	0	0	0	0	2	0	0	4	0	1	0	0	0	0	2	1	0	0	2	0	0	1	1	0	0	0	0	0	3	2	2	1	4	1	0
GCF_001653515.1_ASM165351v1	0	1	0	1	2	0	0	1	0	1	0	0	0	0	5	1	0	2	6	0	0	3	3	1	0	0	0	0	1	3	1	3	4	0	2
GCF_001654495.1_ASM165449v1	0	0	0	0	3	0	0	1	0	1	0	0	0	0	3	0	0	1	4	0	0	3	1	0	1	1	0	0	2	3	1	1	7	1	0
GCF_001660045.1_ASM166004v1	0	0	0	0	2	0	0	1	0	1	0	0	1	0	1	0	0	1	4	0	0	1	0	0	0	0	0	0	3	1	2	1	6	0	0
GCF_001661615.1_ASM166161v1	0	0	0	0	1	0	0	0	0	1	0	0	0	0	1	2	0	0	5	0	0	4	0	0	0	0	0	0	3	7	1	0	8	0	0
GCF_001672315.1_ASM167231v1	0	0	0	0	1	0	0	1	0	1	0	0	0	0	3	1	0	1	6	1	0	1	0	0	1	0	0	0	2	6	1	1	6	0	0
GCF_001685355.1_ASM168535v1	0	1	0	0	2	0	0	3	0	1	0	0	0	2	1	0	0	2	7	0	0	4	0	0	1	0	0	0	4	5	2	1	6	0	0
GCF_001687325.1_ASM168732v1	0	0	0	1	2	0	0	1	0	2	0	0	0	1	4	2	0	2	12	0	0	0	2	0	0	0	0	0	2	4	1	2	4	1	0
GCF_001693675.1_ASM169367v1	0	1	0	0	2	3	0	3	0	1	0	0	2	0	3	0	0	2	8	1	0	0	1	0	0	0	0	0	3	5	1	1	7	0	0
GCF_001700505.1_ASM170050v1	0	0	0	0	4	0	0	2	0	1	0	0	0	0	1	0	0	1	10	0	0	1	1	0	0	1	0	0	1	12	1	0	7	0	2
GCF_001700515.1_ASM170051v1	0	0	0	0	3	0	0	4	0	3	0	0	0	0	2	0	0	1	4	1	0	1	4	1	0	0	0	0	2	3	1	2	5	1	0
GCF_001704195.1_ASM170419v1	0	0	0	0	3	0	0	2	0	2	0	0	0	0	2	0	0	0	8	0	0	0	0	0	0	0	0	0	2	2	1	1	5	1	0
GCF_001704275.1_ASM170427v1	0	0	0	0	3	0	0	2	0	1	0	0	0	0	3	3	1	0	5	0	0	3	0	0	0	0	0	0	2	7	1	2	9	1	1
GCF_001704635.1_ASM170463v1	0	1	0	1	2	0	0	1	0	1	0	0	0	1	7	2	0	0	8	0	1	1	2	0	0	0	0	0	3	10	2	0	8	0	2
GCF_001705785.1_ASM170578v1	0	2	0	0	2	0	0	1	0	2	0	1	1	2	2	0	0	0	8	1	0	2	1	0	0	0	0	0	3	18	2	1	8	0	1
GCF_001715295.1_ASM171529v1	0	0	0	1	1	0	0	1	0	2	0	0	0	1	0	0	0	1	6	0	1	0	3	0	0	0	0	0	1	1	1	1	7	0	0
GCF_001723055.1_ASM172305v1	0	0	1	0	1	0	0	2	0	1	0	0	0	0	1	1	0	1	3	0	0	1	2	0	0	0	0	0	2	5	0	3	7	1	1
GCF_001723065.1_ASM172306v1	0	0	0	0	2	0	0	1	0	0	0	0	0	0	2	0	0	1	3	0	0	3	0	0	0	0	0	0	2	0	3	2	4	0	0
GCF_001723075.1_ASM172307v1	0	0	2	0	2	0	0	2	0	1	0	0	0	0	1	1	0	1	3	1	0	2	2	0	0	0	0	0	3	6	0	3	8	1	0
GCF_001723115.1_ASM172311v1	0	1	0	1	1	0	0	1	0	1	0	0	0	1	4	0	2	3	15	0	0	6	2	0	0	0	0	0	3	6	0	2	7	1	1
GCF_001723125.1_ASM172312v1	0	1	0	0	2	0	0	1	0	1	0	0	0	1	4	0	2	3	15	0	0	5	2	0	0	0	0	0	3	5	0	2	6	1	1
GCF_001729485.1_ASM172948v1	0	0	0	0	3	0	0	2	0	1	0	0	0	0	2	2	0	1	8	1	0	1	0	0	0	0	0	0	2	4	1	1	5	1	0
GCF_001735805.1_ASM173580v1	0	0	1	1	3	0	0	1	0	1	0	0	0	1	2	2	0	2	7	1	0	4	0	0	0	0	0	0	4	8	1	2	8	1	0
GCF_001746285.1_ASM174628v1	0	0	0	1	2	0	0	1	0	1	0	0	0	1	1	0	1	3	9	0	1	2	1	0	0	0	0	0	2	4	1	2	6	0	0
GCF_001746295.1_ASM174629v1	0	0	0	0	2	0	0	2	0	1	0	0	0	0	2	0	0	1	3	0	1	2	0	0	0	0	0	0	3	2	2	1	7	0	0
GCF_001746305.1_ASM174630v1	0	0	0	0	2	0	0	2	0	2	0	0	0	0	2	1	0	1	8	1	1	1	0	0	0	0	0	0	2	7	1	2	5	0	0
GCF_001746315.1_ASM174631v1	0	0	0	0	2	0	0	2	0	2	0	0	0	0	2	1	0	1	8	1	1	1	0	0	0	0	0	0	2	5	1	2	7	0	0
GCF_001746365.1_ASM174636v1	0	0	0	0	3	1	0	1	0	1	0	0	1	0	1	1	0	2	5	0	1	3	3	0	0	0	0	0	4	11	3	2	7	0	1
GCF_001746415.1_ASM174641v1	0	0	0	1	3	0	0	1	0	2	0	0	0	0	2	2	0	2	5	0	1	3	0	0	0	0	0	0	3	3	1	2	8	0	0
GCF_001746425.1_ASM174642v1	0	0	0	0	1	0	0	2	0	1	0	0	0	0	3	1	0	1	6	0	0	2	0	0	0	0	0	0	3	5	2	1	7	1	0
GCF_001746455.1_ASM174645v1	0	0	0	0	3	0	0	2	0	2	0	0	0	0	3	2	0	2	5	0	1	3	0	0	0	0	0	0	3	4	1	2	8	0	0
GCF_001746465.1_ASM174646v1	0	0	0	0	3	0	0	1	0	2	0	0	0	0	2	3	0	2	6	0	1	3	0	0	0	0	0	0	3	5	1	2	9	0	0
GCF_001746475.1_ASM174647v1	0	0	0	1	3	0	0	1	1	2	0	0	0	0	2	2	0	2	7	0	1	2	0	0	0	0	0	0	3	4	1	2	9	0	0
GCF_001746485.1_ASM174648v1	0	0	0	0	2	0	0	1	0	2	0	0	0	0	2	0	0	1	3	0	1	6	0	0	0	0	0	0	3	2	0	2	7	0	0
GCF_001748085.1_ASM174808v1	0	0	0	1	0	0	0	1	0	1	0	0	0	1	2	2	1	0	6	0	0	0	1	0	0	0	0	0	1	1	1	1	5	2	0
GCF_001748165.1_ASM174816v1	0	0	1	2	2	0	0	2	0	1	0	1	1	3	2	0	0	0	15	1	0	5	2	0	0	0	0	0	3	26	1	1	8	0	0
GCF_001748305.1_ASM174830v1	0	1	0	0	3	1	0	2	0	1	0	0	0	0	3	0	1	1	13	1	0	3	2	1	0	0	0	0	1	8	0	2	7	1	4
GCF_001750785.1_ASM175078v1	0	1	0	0	2	0	0	1	0	1	0	0	1	0	2	1	0	1	4	0	0	2	0	0	0	0	0	0	2	1	0	1	5	1	0
GCF_001751245.1_ASM175124v1	0	0	0	0	0	0	0	0	0	1	0	0	0	1	1	0	0	0	3	0	0	1	1	0	0	0	0	0	2	9	0	0	4	1	3
GCF_001751255.1_ASM175125v1	0	0	0	0	3	0	0	1	0	1	0	0	0	0	3	1	1	0	8	0	0	4	1	0	0	0	0	0	3	4	1	0	6	0	1
GCF_001751305.1_ASM175130v1	0	1	0	1	2	0	0	2	0	3	0	0	0	0	3	1	0	2	10	0	0	1	2	0	0	0	0	0	2	4	2	2	6	2	1
GCF_001751345.1_ASM175134v1	0	0	0	1	1	0	0	2	0	1	0	0	0	1	0	0	3	0	2	0	1	1	0	0	0	0	0	0	3	3	1	0	3	1	0
GCF_001751365.1_ASM175136v1	0	0	0	1	2	0	0	2	0	1	0	0	0	1	0	0	3	0	2	0	1	1	1	0	0	0	0	0	3	3	1	0	3	1	0
GCF_001751375.1_ASM175137v1	0	0	0	0	1	0	0	0	0	1	0	0	0	0	2	0	1	0	5	0	0	1	0	0	0	0	0	0	2	4	1	1	5	1	2
GCF_001753425.1_ASM175342v1	0	1	0	3	2	0	0	3	0	1	0	0	0	1	3	1	0	2	6	1	0	3	4	0	0	0	0	0	2	8	1	0	5	1	0
GCF_001756925.1_ASM175692v1	0	0	0	0	1	0	0	0	0	1	0	0	0	0	3	1	0	0	3	0	0	1	1	0	0	0	0	0	3	3	1	1	6	1	0
GCF_001767375.1_ASM176737v1	0	2	0	0	2	0	0	0	0	1	0	0	1	0	1	1	0	1	13	1	0	0	1	0	0	0	0	0	3	6	1	3	7	1	0
GCF_001865245.1_ASM186524v1	0	0	0	0	1	0	0	3	0	2	0	0	0	1	2	0	0	2	3	0	0	2	1	0	0	0	0	0	3	2	0	1	5	1	0
GCF_001865255.1_ASM186525v1	0	0	0	0	1	0	0	3	0	1	0	0	0	0	1	0	0	2	3	0	0	3	1	0	0	0	0	0	3	1	0	2	6	0	0
GCF_001865315.1_ASM186531v1	0	0	0	0	3	0	0	1	0	2	0	0	0	0	2	0	0	0	8	0	0	0	0	0	0	0	0	0	2	2	1	1	5	1	0
GCF_001865795.1_ASM186579v1	0	0	0	0	3	0	0	0	0	1	0	0	0	0	2	1	0	0	8	0	0	1	0	0	0	0	0	0	2	5	1	1	5	1	0
GCF_001866645.1_ASM186664v1	0	0	0	0	2	0	0	1	0	1	0	0	0	0	0	1	0	0	5	0	0	4	3	1	0	0	0	0	2	2	1	1	3	0	0
GCF_001866665.1_ASM186666v1	0	0	0	0	5	0	0	3	0	2	0	0	1	0	4	1	0	2	4	0	0	4	5	0	0	0	0	0	4	8	1	3	9	2	0
GCF_001866675.1_ASM186667v1	0	0	0	0	6	0	0	4	0	1	0	0	1	0	7	0	0	2	8	0	0	5	2	0	0	0	0	0	4	9	0	3	5	0	0
GCF_001879105.1_ASM187910v1	0	0	0	0	1	0	0	0	0	1	0	0	0	0	2	0	0	0	0	0	0	0	0	0	0	0	0	0	2	0	0	0	2	0	0
GCF_001885705.1_ASM188570v1	0	0	0	3	1	0	0	2	0	0	0	0	1	3	4	5	0	0	12	0	1	1	5	0	0	0	0	0	2	11	1	5	10	1	0
GCF_001886595.1_ASM188659v1	0	0	0	0	2	0	0	3	0	1	0	0	1	1	2	1	0	2	4	0	0	4	0	0	0	0	0	0	3	1	2	3	5	1	0
GCF_001888885.1_ASM188888v1	0	0	0	1	3	1	0	2	0	0	0	0	0	0	3	0	0	0	13	1	0	4	2	0	0	0	0	0	3	5	2	3	6	1	0
GCF_001895105.1_ASM189510v1	0	0	0	1	2	0	0	2	0	2	0	0	0	1	2	1	0	1	9	0	0	1	0	0	0	0	0	0	2	5	1	2	6	1	0
GCF_001896135.2_ASM189613v2	0	0	0	1	2	0	0	3	0	1	0	0	1	0	1	1	0	2	10	1	0	1	2	0	0	0	0	0	3	4	3	1	5	0	0
GCF_001905005.1_ASM190500v1	0	1	0	2	3	0	0	3	0	1	0	0	1	0	2	2	0	1	17	1	0	1	2	0	0	1	0	0	3	9	0	0	10	0	0
GCF_001905025.1_ASM190502v1	0	0	0	1	1	0	0	3	0	0	0	0	0	0	6	0	0	1	4	1	0	0	1	0	0	0	0	0	3	8	2	1	7	1	0
GCF_001905045.1_ASM190504v1	0	0	0	0	4	0	0	3	0	0	0	0	1	0	3	0	0	2	9	0	0	3	2	0	0	0	0	0	2	6	1	1	6	1	0
GCF_001905125.1_ASM190512v1	0	1	0	2	3	0	0	3	0	1	0	0	0	1	4	1	0	2	13	0	0	0	1	0	0	0	0	0	1	5	1	2	8	1	1
GCF_001905345.1_ASM190534v1	0	0	0	1	3	0	0	2	0	2	0	0	1	0	2	1	0	3	9	0	0	1	1	0	0	0	0	0	3	8	1	2	5	1	0
GCF_001905365.1_ASM190536v1	0	0	0	0	2	0	0	4	0	1	0	0	1	0	1	0	0	0	6	0	1	1	2	0	0	0	0	0	1	4	2	1	6	0	0
GCF_001905385.1_ASM190538v1	0	0	0	0	2	0	0	1	0	1	0	0	1	0	4	0	0	1	4	0	0	0	0	0	0	0	0	0	3	3	2	1	6	0	0
GCF_001905405.1_ASM190540v1	0	0	0	0	2	0	0	2	0	2	0	0	0	0	3	1	0	1	11	0	0	0	2	1	0	0	0	0	2	5	1	2	6	0	0
GCF_001905425.1_ASM190542v1	0	0	0	1	1	0	0	3	0	0	0	0	0	0	5	1	0	1	4	0	0	2	1	0	0	0	0	0	3	8	3	1	6	1	0
GCF_001905445.1_ASM190544v1	0	0	0	1	1	0	0	2	0	1	0	0	0	0	1	0	0	1	7	0	0	4	1	0	0	0	0	0	3	2	1	1	6	1	1
GCF_001905485.1_ASM190548v1	0	0	0	1	2	0	0	3	0	3	0	0	0	1	3	0	0	2	16	0	1	0	0	0	0	0	0	0	2	6	3	2	5	1	0
GCF_001905505.1_ASM190550v1	0	0	0	0	4	0	0	2	0	1	0	0	0	0	2	0	1	1	8	0	0	0	2	0	0	0	0	0	2	5	2	1	8	1	0
GCF_001905525.1_ASM190552v1	0	0	0	2	2	0	0	2	0	2	0	0	0	1	3	0	0	2	11	0	1	1	0	0	0	0	0	0	2	6	2	2	5	1	1
GCF_001905545.1_ASM190554v1	0	0	0	0	4	0	0	2	1	2	0	0	0	1	4	3	0	0	20	0	0	6	0	0	0	0	0	0	1	11	1	3	9	1	2
GCF_001905575.1_ASM190557v1	0	0	0	1	2	0	0	2	0	4	0	0	0	1	2	1	0	2	10	0	0	1	1	0	0	0	0	0	2	6	1	3	5	1	1
GCF_001905595.1_ASM190559v1	0	0	0	1	1	0	0	2	0	1	0	0	0	1	4	1	0	3	5	0	0	1	0	0	0	0	0	0	2	6	0	2	7	1	0
GCF_001905645.1_ASM190564v1	0	0	0	2	2	0	0	2	0	2	0	0	0	1	4	1	1	3	9	0	1	1	0	0	0	0	0	0	2	5	1	2	5	1	1
GCF_001905665.1_ASM190566v1	0	0	0	0	1	0	0	2	0	1	0	0	1	2	3	0	0	2	6	0	0	1	0	0	0	0	0	0	3	2	1	2	7	0	0
GCF_001905705.1_ASM190570v1	0	0	0	0	1	1	0	3	0	2	0	0	0	0	3	1	0	0	7	0	0	0	1	0	0	0	0	0	1	1	3	1	5	1	0
GCF_001905725.1_ASM190572v1	0	0	0	0	3	0	0	2	0	2	0	0	0	0	2	1	0	1	6	0	0	1	0	0	0	0	0	0	3	7	2	0	7	1	0
GCF_001905735.1_ASM190573v1	0	0	0	0	1	0	0	3	0	2	0	0	0	0	2	1	0	0	8	0	0	0	1	0	0	0	0	0	1	1	3	1	5	1	0
GCF_001905785.1_ASM190578v1	0	0	0	1	2	0	0	2	0	3	0	0	0	1	3	1	0	1	8	0	0	0	0	0	0	0	0	0	2	4	0	2	8	1	0
GCF_001905795.1_ASM190579v1	0	0	0	1	2	0	0	1	0	1	0	0	0	0	3	1	1	0	9	0	0	2	1	0	0	0	0	0	1	5	1	1	4	1	1
GCF_001905825.1_ASM190582v1	0	0	0	1	2	0	0	3	0	1	0	0	0	0	4	0	1	2	8	0	0	2	0	0	0	0	0	0	2	4	2	0	6	2	0
GCF_001905845.1_ASM190584v1	0	0	0	0	2	0	0	2	0	1	0	0	0	0	4	1	0	2	6	0	0	0	1	0	0	0	0	0	3	5	2	2	5	1	0
GCF_001905855.1_ASM190585v1	0	0	0	1	4	0	0	3	0	1	0	0	0	0	4	1	0	2	8	0	0	2	2	0	0	1	0	0	3	4	2	3	8	0	1
GCF_001905885.1_ASM190588v1	0	1	0	1	2	0	0	0	0	1	0	0	0	2	4	3	1	2	8	0	0	1	1	0	0	1	0	0	3	6	2	2	6	0	0
GCF_001905905.1_ASM190590v1	0	0	0	0	2	0	0	4	0	2	0	0	0	0	4	0	0	2	7	0	0	2	1	0	0	0	0	0	1	4	1	2	4	1	0
GCF_001906585.1_ASM190658v1	0	0	0	0	4	0	0	2	0	1	0	0	0	0	1	1	0	0	3	0	0	1	1	0	0	0	0	0	3	0	3	1	3	1	0
GCF_001931635.1_ASM193163v1	0	0	0	0	2	0	0	1	0	1	0	0	0	0	2	1	0	1	12	1	1	1	0	0	0	0	0	0	3	6	0	2	5	1	0
GCF_001941265.1_ASM194126v1	0	1	0	1	3	0	0	2	0	1	0	0	1	0	2	0	0	1	6	3	0	9	2	0	0	2	0	0	5	9	6	2	7	0	1
GCF_001941275.1_ASM194127v1	0	1	0	1	2	0	0	2	0	1	0	0	1	0	0	0	0	1	7	2	0	8	2	0	0	2	0	0	4	9	5	2	8	0	2
GCF_001941285.1_ASM194128v1	0	1	0	1	3	0	0	2	0	1	0	0	1	0	2	0	0	1	8	2	0	6	2	0	0	2	0	0	4	7	5	2	9	0	2
GCF_001941325.1_ASM194132v1	0	1	0	1	3	0	0	2	0	1	0	0	1	0	2	0	0	1	7	2	0	6	2	0	0	2	0	0	5	7	5	2	7	0	2
GCF_001941845.1_ASM194184v1	0	0	0	1	4	0	0	1	0	2	0	0	0	1	2	0	0	1	6	0	0	1	1	0	0	1	0	0	3	4	2	1	5	1	0
GCF_001949645.1_ASM194964v1	0	1	0	1	3	0	0	2	0	1	0	0	1	0	2	0	0	1	5	2	0	1	3	0	0	3	0	0	4	11	4	2	9	0	1
GCF_001953875.1_ASM195387v1	0	0	0	0	2	0	0	2	0	0	0	0	0	0	2	1	0	1	9	1	0	4	0	0	0	0	0	0	3	4	1	1	6	0	0
GCF_001953885.1_ASM195388v1	0	0	0	0	2	0	0	2	0	1	0	0	0	0	4	1	0	2	5	0	0	6	2	0	1	1	0	0	4	6	1	1	10	0	0
GCF_001969965.1_Sparso1.0	0	1	0	1	2	1	0	1	0	1	0	0	0	1	7	3	0	0	13	1	0	3	2	0	0	0	0	0	3	7	4	0	6	0	3
GCF_001970135.1_ASM197013v1	0	0	0	1	2	0	0	1	0	1	0	0	1	0	2	0	0	1	5	0	0	0	4	0	0	0	0	0	3	3	3	2	7	0	1
GCF_001975025.1_ASM197502v1	0	0	0	0	4	0	0	3	0	1	0	0	2	1	1	1	0	1	16	1	0	2	2	0	0	0	0	0	1	10	0	4	8	0	2
GCF_001983595.1_ASM198359v1	0	0	0	0	2	0	0	2	0	1	0	0	0	0	2	1	0	3	7	0	0	1	1	0	0	0	0	0	2	3	1	2	5	1	1
GCF_001983975.1_ASM198397v1	0	0	1	1	2	0	0	1	0	1	0	1	1	2	3	1	0	0	6	1	0	3	2	0	0	0	0	0	3	21	1	0	8	0	0
GCF_001984445.1_ASM198444v1	0	0	0	0	3	0	0	2	0	1	0	0	0	0	2	2	0	1	7	0	0	1	0	0	0	0	0	0	2	4	1	1	6	1	0
GCF_001984575.1_ASM198457v1	0	0	0	1	1	0	0	1	0	1	0	0	1	0	3	1	0	1	4	1	0	0	1	1	0	0	0	0	2	11	1	2	5	1	0
GCF_002005225.1_ASM200522v1	0	0	0	0	3	0	0	2	0	1	0	0	1	0	4	1	0	1	7	0	0	1	1	0	0	0	0	0	3	7	3	0	6	0	1
GCF_002005565.1_ASM200556v1	0	1	0	1	2	0	0	2	0	1	0	0	1	1	1	1	0	1	4	0	0	1	2	1	1	0	0	0	3	3	2	2	4	1	1
GCF_002007125.1_ASM200712v1	0	0	0	0	2	0	0	1	0	1	1	0	1	0	5	2	0	1	14	2	1	2	2	0	0	0	0	0	2	4	2	2	6	0	0
GCF_002007685.1_ASM200768v1	0	0	0	0	2	0	0	2	0	0	0	0	0	0	2	1	0	1	7	1	0	2	0	0	0	0	0	0	3	4	1	1	6	0	0
GCF_002009175.1_ASM200917v1	0	0	0	0	3	0	0	2	0	1	0	0	0	0	1	0	1	1	6	0	0	2	3	1	0	0	0	0	2	4	0	3	7	1	0
GCF_002017835.1_ASM201783v1	0	0	0	1	3	0	0	2	0	1	0	0	0	1	1	2	0	1	10	0	0	3	5	0	0	0	0	0	4	9	2	1	7	0	3
GCF_002019855.1_ASM201985v1	0	0	0	0	3	0	0	2	0	1	0	0	1	0	1	0	0	2	5	0	0	3	1	0	0	0	0	0	3	4	2	0	6	0	0
GCF_002021875.1_ASM202187v1	0	0	1	2	2	0	0	1	0	1	0	1	1	3	3	0	0	0	10	0	0	3	3	0	0	0	0	0	3	15	1	0	10	0	0
GCF_002024165.1_SSNF3.0	0	0	0	0	3	0	0	1	0	0	0	0	0	1	7	3	1	0	12	0	0	6	4	0	0	0	0	0	3	5	3	2	6	1	0
GCF_002027195.1_ASM202719v1	0	0	0	0	3	0	0	8	0	1	0	0	0	1	0	0	0	2	4	0	0	2	1	0	0	0	0	0	3	0	2	3	5	0	0
GCF_002028385.1_ASM202838v1	0	0	0	1	2	0	0	3	0	2	0	0	0	1	4	0	0	1	9	1	0	2	1	0	0	1	0	0	3	7	1	1	8	1	0
GCF_002028425.1_ASM202842v1	0	0	0	0	2	0	0	1	0	0	0	0	0	0	1	0	0	2	6	0	0	3	1	0	0	0	0	0	3	5	2	1	5	1	0
GCF_002078175.1_ASM207817v1	0	0	0	0	3	1	0	2	0	1	0	0	0	0	1	0	0	2	6	0	0	2	0	0	0	0	0	0	3	1	1	1	4	0	0
GCF_002078235.1_ASM207823v1	0	0	0	1	2	0	0	1	0	2	0	0	0	1	2	1	0	1	7	1	0	1	0	0	1	0	0	0	3	3	1	1	7	1	2
GCF_002080455.1_ASM208045v1	0	0	0	1	2	0	0	4	0	2	0	0	0	1	2	0	0	1	8	0	0	2	1	0	0	1	0	0	3	7	1	1	6	1	0
GCF_002081495.1_ASM208149v1	0	0	0	0	3	0	0	1	0	1	0	0	1	0	2	0	0	2	5	0	0	2	1	0	0	0	0	0	3	2	1	2	7	0	0
GCF_002082175.1_ASM208217v1	0	0	0	1	1	0	0	2	0	2	0	0	0	1	3	1	0	2	9	0	0	2	0	0	0	1	0	0	2	3	1	2	4	1	0
GCF_002082195.1_ASM208219v1	0	0	0	0	5	0	0	1	0	1	0	0	0	0	3	3	0	0	1	0	0	1	1	0	0	0	0	0	5	2	1	1	9	0	0
GCF_002090335.1_ASM209033v1	0	0	0	0	3	0	0	2	0	1	0	0	0	0	2	2	0	1	8	1	0	1	0	0	0	0	0	0	2	3	1	1	5	1	0
GCF_002094995.1_ASM209499v1	0	0	0	1	2	0	0	2	0	3	0	0	0	0	2	1	1	1	10	0	0	1	1	0	0	0	0	0	2	5	2	2	5	2	1
GCF_002099185.1_ASM209918v1	0	1	0	0	2	0	0	2	0	1	0	0	0	0	3	2	1	2	8	0	0	1	1	0	0	1	0	0	3	8	2	2	5	0	0
GCF_002114065.1_ASM211406v1	0	0	0	0	3	0	0	1	0	2	0	0	0	0	4	0	0	1	12	0	0	0	3	0	0	0	0	0	3	10	1	1	5	1	1
GCF_002114215.1_ASM211421v1	0	0	0	1	1	0	0	2	0	1	0	0	0	1	1	0	0	1	4	0	0	1	0	0	0	0	0	0	2	4	2	0	6	0	0
GCF_002119195.1_ASM211919v1	0	0	0	1	3	0	0	3	0	1	0	0	0	0	2	1	0	1	8	0	0	2	1	0	0	0	0	0	3	5	3	1	8	1	0
GCF_002119225.1_ASM211922v1	0	1	0	0	2	0	0	1	0	1	0	0	1	0	2	1	0	1	4	0	0	4	1	0	0	0	0	0	2	0	0	1	6	1	0
GCF_002128305.1_ASM212830v1	0	0	0	0	1	0	0	1	0	1	0	0	1	0	3	1	0	1	2	0	0	1	3	1	0	0	0	0	2	7	1	1	6	1	0
GCF_002128465.1_ASM212846v1	0	1	0	0	4	0	0	3	0	2	0	0	0	0	1	2	0	2	7	0	0	4	0	0	0	0	0	0	3	1	3	1	6	0	0
GCF_002148965.1_ASM214896v1	0	0	0	0	1	0	0	2	0	1	0	0	0	1	2	1	0	2	8	0	1	4	0	0	0	1	0	0	3	3	2	2	7	0	0
GCF_002150735.1_ASM215073v1	0	0	0	0	4	1	0	2	0	1	0	0	0	1	2	0	0	1	6	0	0	1	0	0	0	0	0	0	3	5	1	2	8	2	0
GCF_002150845.1_ASM215084v1	0	0	0	0	1	0	0	2	0	0	0	0	2	0	1	1	0	1	3	0	0	5	0	0	0	0	0	0	2	11	1	1	6	1	0
GCF_002154275.1_ASM215427v1	0	0	0	1	2	0	0	1	0	1	0	1	1	2	3	0	0	0	12	0	0	4	1	0	0	0	0	0	3	24	1	1	7	0	0
GCF_002154345.1_ASM215434v1	0	0	0	1	2	0	0	2	0	2	0	0	0	1	5	0	0	1	9	0	0	2	1	1	0	0	0	0	2	2	2	2	5	0	0
GCF_002154375.1_ASM215437v1	0	0	0	0	4	0	0	2	0	1	0	0	0	0	0	1	0	2	6	0	0	5	0	1	0	0	0	0	3	1	2	3	6	0	0
GCF_002154385.1_ASM215438v1	0	0	0	0	2	0	0	1	0	2	0	0	0	0	2	1	0	1	7	0	0	1	2	1	0	0	0	0	3	5	1	2	4	0	0
GCF_002154415.1_ASM215441v1	0	0	0	0	4	0	0	4	0	1	0	0	0	0	0	2	0	1	5	0	0	3	2	0	0	0	0	0	3	7	2	2	4	1	0
GCF_002154445.1_ASM215444v1	0	2	0	0	2	0	0	0	0	1	0	0	1	0	1	1	0	1	4	0	0	2	1	0	0	0	0	0	2	0	0	1	6	0	0
GCF_002154465.1_ASM215446v1	0	0	0	0	1	0	0	0	0	2	0	0	0	0	0	1	0	0	2	0	0	1	0	1	0	0	0	0	2	0	2	0	3	0	0
GCF_002154495.1_ASM215449v1	0	0	0	0	1	0	0	0	0	2	0	0	0	0	2	1	0	0	18	1	0	8	0	0	0	0	0	0	1	7	1	1	4	0	2
GCF_002154505.1_ASM215450v1	0	0	0	0	3	0	0	2	0	1	0	0	0	0	0	1	0	1	1	0	0	3	0	0	0	0	0	0	3	2	1	2	3	0	0
GCF_002154555.1_ASM215455v1	0	0	0	0	2	0	0	2	0	2	0	0	0	0	2	0	0	1	17	0	0	2	2	0	0	0	0	0	2	10	1	1	5	0	1
GCF_002154575.1_ASM215457v1	0	0	0	0	3	0	0	1	0	1	0	0	1	0	1	1	0	3	12	0	0	1	2	0	0	0	0	0	3	0	2	1	3	0	1
GCF_002154585.1_ASM215458v1	0	0	0	0	1	0	0	0	0	1	0	0	0	0	1	0	1	0	1	0	0	2	2	1	0	0	0	0	2	4	2	1	5	0	0
GCF_002154605.1_ASM215460v1	0	0	0	0	3	0	0	1	0	1	1	0	0	2	3	1	0	0	19	1	0	6	5	0	0	0	0	0	3	24	2	0	8	0	1
GCF_002154615.1_ASM215461v1	0	0	0	0	2	0	0	1	0	1	0	0	0	0	0	1	0	1	4	0	0	2	0	0	0	0	0	0	2	3	1	2	4	1	0
GCF_002154675.1_ASM215467v1	0	0	0	0	3	0	0	1	0	2	0	0	0	2	2	0	0	0	6	0	0	4	1	0	0	0	0	0	5	4	2	0	7	0	0
GCF_002155725.1_ASM215572v1	0	0	0	0	2	0	0	1	0	1	0	0	2	1	2	1	2	2	6	0	1	5	0	0	0	0	0	0	3	1	2	0	9	0	0
GCF_002155735.1_ASM215573v1	0	0	0	0	4	0	0	0	0	1	0	0	1	1	0	0	0	2	4	0	0	3	3	0	0	0	0	0	5	2	1	0	6	0	0
GCF_002155765.1_ASM215576v1	0	0	0	0	2	0	0	2	0	0	0	0	1	0	2	1	1	2	5	0	0	5	1	0	0	0	0	0	5	6	3	0	10	0	0
GCF_002155885.1_ASM215588v1	0	0	0	2	2	0	0	2	0	1	0	1	1	2	3	2	0	1	14	0	0	7	2	0	0	0	0	0	3	27	2	3	8	0	0
GCF_002155895.1_ASM215589v1	0	0	0	0	2	0	0	0	0	1	0	0	2	0	3	1	0	1	5	0	0	2	0	0	0	0	0	0	3	4	3	1	8	0	0
GCF_002155905.1_ASM215590v1	0	1	1	0	3	0	0	2	1	1	0	0	0	0	0	3	0	2	8	1	0	6	3	0	0	0	0	0	3	10	3	2	5	0	0
GCF_002155915.1_ASM215591v1	0	0	0	0	2	0	0	4	0	1	0	0	0	0	3	1	0	0	2	0	0	0	2	0	0	0	0	0	3	2	2	1	3	1	0
GCF_002156055.1_ASM215605v1	0	0	0	0	2	0	0	2	0	1	0	0	0	1	1	0	0	1	4	0	0	1	0	0	0	0	0	0	2	2	2	1	5	0	0
GCF_002156075.1_ASM215607v1	0	0	0	0	2	0	0	2	0	1	0	0	0	1	2	0	1	2	6	0	0	3	0	0	0	0	0	0	3	6	3	0	6	0	0
GCF_002156095.1_ASM215609v1	0	0	0	1	2	0	0	3	0	1	0	0	0	2	1	0	0	1	5	0	0	4	0	0	0	0	0	0	4	2	2	1	6	0	0
GCF_002156145.1_ASM215614v1	0	1	0	0	2	0	0	5	0	1	0	0	1	0	5	1	0	1	5	0	0	3	0	0	0	0	0	0	3	4	2	0	5	0	0
GCF_002188335.1_ASM218833v1	0	0	0	0	2	0	0	1	0	1	0	0	1	0	0	0	0	1	5	0	0	2	1	0	0	0	0	0	3	2	3	1	6	0	1
GCF_002188345.1_ASM218834v1	0	0	0	1	2	0	0	2	0	3	0	0	0	1	4	0	0	2	11	0	1	0	0	0	0	0	0	0	2	6	2	2	5	2	1
GCF_002188355.1_ASM218835v1	0	0	0	0	3	0	0	1	0	1	0	0	0	0	2	0	0	0	7	0	0	0	0	0	0	0	0	0	2	5	0	1	6	1	0
GCF_002188365.1_ASM218836v1	0	0	0	0	2	0	0	1	0	1	0	0	2	0	3	0	0	1	5	0	1	1	3	0	0	0	0	0	3	3	3	1	6	0	0
GCF_002189675.2_ASM218967v2	0	0	0	1	2	0	0	2	0	1	0	0	0	0	1	0	0	2	8	0	0	0	1	0	0	1	0	0	2	6	1	2	6	0	0
GCF_002192455.1_ASM219245v1	0	0	0	2	2	0	0	2	0	2	0	0	1	0	3	1	0	2	12	0	0	3	1	0	0	0	0	0	4	11	3	2	9	1	1
GCF_002217715.1_ASM221771v1	0	0	0	0	2	0	0	3	0	2	0	0	0	0	2	1	0	1	6	0	0	0	2	0	0	0	0	0	2	5	1	2	5	0	0
GCF_002217755.1_ASM221775v1	0	0	0	0	2	0	0	2	0	2	0	0	0	0	3	0	0	2	7	0	0	2	5	0	0	0	0	0	4	7	3	2	6	1	1
GCF_002224125.1_ASM222412v1	0	0	0	1	3	0	0	1	0	1	1	0	0	2	4	2	0	0	17	1	1	3	5	0	0	0	0	0	4	19	2	1	9	1	1
GCF_002237655.1_ASM223765v1	0	0	0	0	2	0	0	2	0	1	0	0	1	0	1	1	0	2	10	0	0	1	0	0	0	0	0	0	3	5	0	1	8	0	0
GCF_002242735.1_ASM224273v1	0	0	0	1	2	0	0	1	0	1	0	0	0	0	3	1	1	2	10	0	0	1	2	0	0	0	0	0	2	6	2	3	6	2	1
GCF_002242805.1_ASM224280v1	0	0	0	0	3	0	0	1	0	1	0	0	0	2	4	1	0	2	8	0	0	2	1	0	0	0	0	0	4	5	1	2	8	0	0
GCF_002251155.1_ASM225115v1	0	1	1	0	4	0	0	2	1	2	0	0	0	0	1	4	0	2	10	1	0	2	4	0	0	0	0	0	3	8	3	2	5	0	0
GCF_002276245.1_ASM227624v1	0	0	0	0	1	0	0	0	0	1	0	0	1	0	4	1	1	1	7	0	0	2	1	0	0	0	0	0	4	9	3	0	7	0	0
GCF_002277855.1_ASM227785v1	0	0	0	0	2	0	0	0	0	1	0	0	1	0	4	1	0	1	3	0	0	0	1	0	0	0	0	0	3	6	2	0	5	0	0
GCF_002286695.1_ASM228669v1	0	0	0	3	4	0	0	2	0	1	0	0	1	1	2	2	0	2	14	0	0	2	1	0	0	0	0	0	4	17	2	2	11	1	0
GCF_002288075.1_ASM228807v1	0	0	0	0	1	0	0	1	0	1	0	0	0	1	1	0	0	1	7	0	0	0	1	0	0	0	0	0	1	3	0	1	4	0	0
GCF_002289305.1_CMB-CS145	0	0	0	0	1	0	0	0	0	1	0	0	0	0	1	0	0	0	9	0	0	3	0	0	0	0	0	0	2	8	0	1	5	0	0
GCF_002289335.1_CMB-CS132	0	0	0	0	2	0	0	0	0	1	0	0	0	0	1	0	0	0	10	0	0	3	0	0	0	0	0	0	2	6	0	1	5	0	0
GCF_002291145.1_ASM229114v1	0	0	0	0	3	0	0	2	0	1	1	0	0	0	0	1	0	1	9	0	0	4	2	0	0	0	0	0	4	7	3	2	7	0	0
GCF_002300165.1_ASM230016v1	0	0	0	0	3	0	0	0	0	1	0	0	0	0	1	0	0	2	2	0	0	3	1	0	0	0	0	0	3	4	2	2	4	0	0
GCF_002300315.1_ASM230031v1	0	0	0	0	3	0	0	3	0	1	0	0	0	0	4	3	0	1	8	0	1	0	1	0	0	0	0	0	3	5	1	2	5	0	1
GCF_002300355.1_ASM230035v1	0	0	0	0	3	0	0	2	0	0	0	0	0	0	3	0	0	1	4	0	0	2	2	0	0	0	0	0	3	3	2	2	7	0	0
GCF_002300485.1_ASM230048v1	0	0	0	0	4	0	0	3	0	1	0	0	1	0	2	2	0	1	7	1	0	2	1	0	0	0	0	0	3	5	2	1	6	0	0
GCF_002317005.1_CMB-CS038	0	0	0	0	2	0	0	0	0	1	0	0	0	0	1	1	0	0	10	0	0	4	0	0	0	0	0	0	3	6	0	1	6	0	0
GCF_002317025.1_CMB-CS138	0	0	0	0	2	0	0	0	0	1	0	0	0	0	1	1	0	0	12	0	0	5	0	0	0	0	0	0	3	8	0	1	6	0	0
GCF_002317035.1_CMB-CS143	0	0	0	0	2	0	0	0	0	1	0	0	0	0	1	1	0	0	10	0	0	4	0	0	0	0	0	0	3	5	0	1	6	0	0
GCF_002335465.1_Solivochromogenes3561_assembly01	0	0	0	0	5	1	0	1	0	1	1	0	1	1	3	1	0	2	7	1	0	3	0	0	0	0	0	0	3	6	2	1	5	0	0
GCF_002382885.1_WZ.A104	0	0	0	0	2	1	0	2	0	2	0	0	0	1	4	1	0	3	10	1	0	3	1	0	0	0	0	0	3	10	1	3	6	0	1
GCF_002551015.1_ASM255101v1	0	0	0	1	1	0	0	2	0	3	0	0	0	1	1	3	0	2	10	0	0	8	1	0	0	0	0	0	2	1	2	3	6	0	0
GCF_002551045.1_ASM255104v1	0	0	0	1	1	0	0	2	0	3	0	0	0	1	2	2	0	2	8	0	0	5	1	0	0	0	0	0	2	2	2	4	4	0	0
GCF_002551055.1_ASM255105v1	0	0	0	1	1	0	0	2	0	3	0	0	0	1	1	3	0	2	12	0	0	2	1	0	0	0	0	0	2	3	2	4	5	1	0
GCF_002551065.1_ASM255106v1	0	0	0	0	2	0	0	3	0	2	0	0	0	0	3	2	0	1	7	0	0	0	2	0	0	0	0	0	2	5	1	2	6	0	0
GCF_002551105.1_ASM255110v1	0	0	0	0	2	0	0	2	0	2	0	0	0	0	2	1	0	1	12	0	0	1	0	0	0	0	0	0	2	5	0	2	6	1	0
GCF_002551135.1_ASM255113v1	0	0	0	0	2	0	0	3	0	2	0	0	0	0	2	1	0	1	7	0	0	0	2	0	0	0	0	0	2	4	1	2	8	0	0
GCF_002551145.1_ASM255114v1	0	0	0	1	2	0	0	2	0	2	0	0	0	1	3	1	0	1	12	0	0	1	2	1	0	0	0	0	2	1	2	2	5	1	0
GCF_002551175.1_ASM255117v1	0	0	0	1	2	0	0	1	0	1	0	0	0	1	2	1	0	1	9	0	0	2	0	0	0	1	0	0	2	4	0	2	8	0	0
GCF_002551185.1_ASM255118v1	0	0	0	1	1	0	0	2	0	2	0	0	0	1	2	2	0	2	9	0	0	1	0	0	0	0	0	0	3	8	1	3	4	1	0
GCF_002551215.1_ASM255121v1	0	0	0	2	2	0	0	1	0	1	0	0	0	1	3	0	1	2	10	0	1	2	1	0	0	0	0	0	2	4	1	2	5	0	1
GCF_002551225.1_ASM255122v1	0	0	0	2	1	0	0	1	0	1	0	0	0	1	3	0	1	2	8	0	1	2	1	0	0	0	0	0	2	2	1	2	6	0	0
GCF_002551235.1_ASM255123v1	0	0	0	2	2	0	0	1	0	1	0	0	0	1	3	0	1	2	10	0	1	2	1	0	0	0	0	0	2	5	1	2	5	0	0
GCF_002551245.1_ASM255124v1	0	0	0	1	1	0	0	1	0	1	0	0	0	1	2	0	0	2	10	0	0	4	1	1	0	0	0	0	2	2	1	3	6	0	1
GCF_002551295.1_ASM255129v1	0	0	0	2	2	0	0	2	0	2	0	0	0	1	3	0	1	2	12	0	1	2	0	0	0	0	0	0	2	5	2	2	6	1	0
GCF_002551305.1_ASM255130v1	0	0	0	1	2	0	0	2	0	2	0	0	0	1	3	0	1	3	14	0	1	3	2	0	0	0	0	0	2	4	1	3	6	1	0
GCF_002551335.1_ASM255133v1	0	0	0	0	1	0	0	2	0	1	0	0	0	0	1	2	0	1	13	0	0	3	1	1	0	0	0	0	2	3	1	2	8	1	0
GCF_002551345.1_ASM255134v1	0	0	0	0	2	0	0	3	0	2	0	0	0	0	3	1	0	1	8	0	0	0	2	0	0	0	0	0	2	5	1	2	5	0	0
GCF_002551375.1_ASM255137v1	0	0	0	0	2	0	0	2	0	2	0	0	0	0	3	1	0	1	11	0	0	0	1	1	0	0	0	0	2	6	1	2	7	0	2
GCF_002551415.1_ASM255141v1	0	0	0	0	1	0	0	2	0	2	0	0	0	0	2	1	0	1	8	0	0	2	1	1	0	0	0	0	2	5	1	2	7	0	0
GCF_002551425.1_ASM255142v1	0	0	0	1	1	0	0	2	0	2	0	0	0	1	2	1	0	2	8	0	0	5	0	0	0	1	0	0	3	2	1	2	4	1	0
GCF_002551435.1_ASM255143v1	0	0	0	0	2	0	0	3	0	2	0	0	0	0	3	2	0	1	10	0	0	0	2	0	0	0	0	0	2	5	1	2	6	0	0
GCF_002551465.1_ASM255146v1	0	0	0	1	2	0	0	2	0	3	0	0	0	1	2	2	0	2	10	0	0	1	1	0	0	0	0	0	2	4	2	4	5	1	0
GCF_002551475.1_ASM255147v1	0	0	0	0	2	0	0	3	0	2	0	0	0	0	2	1	0	1	7	0	0	0	2	0	0	0	0	0	2	4	1	2	8	0	0
GCF_002556545.1_ASM255654v1	0	1	0	0	2	1	0	1	0	1	0	0	0	2	5	1	0	1	12	0	1	1	0	0	0	0	0	0	2	7	1	4	6	1	0
GCF_002573955.1_ASM257395v1	0	0	0	0	2	0	0	0	0	1	0	1	0	1	1	2	1	0	4	0	0	0	0	0	0	0	0	0	1	2	1	0	7	0	0
GCF_002591335.1_ASM259133v1	0	0	1	2	2	0	0	2	0	1	0	1	1	3	3	1	0	0	12	0	0	1	2	0	0	0	0	0	3	17	1	1	8	0	0
GCF_002633395.1_ASM263339v1	0	0	0	1	2	0	0	1	0	2	0	0	0	0	3	1	0	1	7	0	0	2	0	0	0	0	0	0	2	4	2	2	6	2	0
GCF_002705665.1_ASM270566v1	0	0	0	0	3	1	0	4	0	1	0	0	0	0	2	3	0	1	6	0	1	1	3	0	0	0	0	0	3	9	1	1	5	3	2
GCF_002705685.1_ASM270568v1	0	0	0	0	2	0	0	1	0	1	0	0	0	1	4	1	0	1	14	0	0	1	1	0	0	1	0	0	2	7	1	2	4	0	0
GCF_002705695.1_ASM270569v1	0	0	0	0	2	0	0	1	0	1	0	0	0	0	1	1	0	1	7	0	0	0	2	0	0	0	0	0	1	7	1	1	6	1	0
GCF_002705725.1_ASM270572v1	0	0	0	1	3	0	0	2	0	3	0	0	0	0	4	1	1	1	12	0	0	1	2	0	0	0	0	0	2	6	1	2	6	2	1
GCF_002705975.1_ASM270597v1	0	0	0	1	2	0	0	2	0	2	0	0	1	0	3	1	0	2	7	0	0	1	0	0	0	0	0	0	3	7	1	2	5	1	0
GCF_002711365.1_ASM271136v1	0	0	0	0	4	1	0	2	0	1	0	0	0	0	0	0	0	1	5	0	0	2	2	0	0	0	0	0	2	2	2	1	6	0	0
GCF_002727115.1_ASM272711v1	0	0	0	0	1	0	0	1	0	0	0	0	1	0	3	2	2	0	9	0	0	2	0	0	0	0	0	0	2	9	1	4	4	1	0
GCF_002742045.1_ASM274204v1	0	0	0	0	2	0	0	1	0	1	0	0	0	0	2	0	1	0	4	0	0	4	0	0	0	0	0	0	3	3	2	1	4	0	0
GCF_002754435.1_ASM275443v1	0	0	0	0	3	0	0	2	0	1	0	0	0	0	2	2	0	1	7	0	0	1	0	0	0	0	0	0	2	4	1	1	6	1	0
GCF_002754455.1_ASM275445v1	0	0	0	0	3	0	0	3	0	1	0	0	0	0	4	3	0	1	8	0	1	0	1	0	0	0	0	0	3	5	1	1	5	0	1
GCF_002754515.1_ASM275451v1	0	0	0	0	3	1	0	1	0	1	0	0	1	1	0	0	1	1	4	0	0	1	4	0	0	0	0	0	3	3	3	2	5	0	0
GCF_002754535.1_ASM275453v1	0	0	0	0	1	1	0	2	0	0	0	0	0	0	3	0	1	2	3	0	0	1	2	0	0	0	0	0	3	4	1	2	9	1	0
GCF_002754555.1_ASM275455v1	0	0	0	0	3	0	0	3	0	2	0	0	1	0	1	1	0	1	6	0	0	3	2	0	0	0	0	0	3	4	3	2	7	0	0
GCF_002754595.1_ASM275459v1	0	0	0	0	3	0	0	3	0	1	0	0	1	0	2	1	0	2	8	1	0	2	1	0	0	0	0	0	3	4	2	2	5	0	0
GCF_002754615.1_ASM275461v1	0	0	0	1	3	0	0	2	0	0	0	0	0	1	6	0	0	0	4	0	0	2	3	0	0	0	0	0	2	1	3	2	4	2	0
GCF_002754675.1_ASM275467v1	0	0	0	0	1	0	0	0	0	2	0	0	0	1	6	2	0	0	7	0	0	1	0	0	0	0	0	0	2	7	1	1	7	2	0
GCF_002754715.1_ASM275471v1	0	0	0	0	4	0	0	5	0	1	0	0	0	0	2	1	0	2	5	0	0	3	1	0	0	0	0	1	4	4	2	2	9	2	0
GCF_002761895.1_ASM276189v1	0	0	0	0	3	0	0	1	0	1	0	0	1	0	4	1	0	1	9	0	0	3	1	0	0	0	0	0	4	10	2	1	5	0	0
GCF_002777535.1_ASM277753v1	0	0	0	1	2	0	0	0	0	1	0	0	0	1	3	1	1	1	2	0	0	2	2	0	0	0	0	0	2	4	2	0	4	0	0
GCF_002794255.1_ASM279425v1	0	0	0	0	2	0	0	0	0	1	0	0	0	0	4	2	1	0	1	1	0	1	0	0	0	0	0	0	2	1	3	1	4	0	0
GCF_002797655.1_ASM279765v1	0	0	0	0	2	0	0	0	0	1	0	0	0	0	1	0	1	0	5	0	0	3	1	1	0	0	0	0	3	5	2	4	8	1	1
GCF_002797835.1_ASM279783v1	0	0	0	0	3	0	0	4	0	1	0	0	0	1	0	3	1	1	4	0	1	1	3	0	0	0	0	0	4	7	2	2	4	1	1
GCF_002802945.1_ASM280294v1	0	0	0	0	2	0	0	0	0	2	0	0	0	0	2	0	0	0	13	0	0	0	1	0	0	0	0	0	2	7	0	1	4	1	1
GCF_002803065.1_ASM280306v1	0	0	0	0	3	0	0	1	0	1	0	0	0	0	0	0	0	1	4	0	0	1	0	0	0	0	0	0	2	0	2	2	5	1	2
GCF_002803075.1_ASM280307v1	0	0	0	0	3	1	0	2	0	1	0	0	0	1	0	0	0	0	6	0	0	2	1	0	0	0	0	0	3	2	1	1	5	0	1
GCF_002803085.1_ASM280308v1	0	0	0	0	3	0	0	1	0	3	0	0	1	0	5	0	0	2	8	0	0	5	2	0	0	1	0	0	1	2	1	3	7	1	1
GCF_002803155.1_ASM280315v1	0	0	0	0	2	0	0	3	0	1	0	0	1	0	5	2	0	0	9	1	1	3	0	0	0	0	0	0	2	7	2	1	8	1	3
GCF_002803175.1_ASM280317v1	0	0	0	0	1	0	0	1	0	2	0	0	0	1	4	1	0	0	8	0	2	2	1	0	0	1	0	0	2	3	0	1	5	0	0
GCF_002803195.1_ASM280319v1	0	0	0	0	1	0	0	2	0	0	0	0	0	0	6	0	0	1	5	0	0	0	1	0	0	0	0	0	3	9	2	1	7	1	0
GCF_002803845.1_ASM280384v1	0	0	0	0	2	0	0	2	0	0	0	0	0	1	1	0	0	4	9	0	0	2	0	0	0	0	0	0	3	3	3	1	4	2	0
GCF_002812405.1_ASM281240v1	0	0	1	2	2	0	0	2	0	1	0	1	1	3	3	0	0	0	13	1	0	3	2	0	0	0	0	0	2	18	1	1	8	0	0
GCF_002813165.1_ASM281316v1	0	0	0	1	4	0	0	2	0	1	0	0	1	1	5	0	0	1	8	0	0	3	2	0	0	1	0	0	1	6	1	1	7	0	0
GCF_002813225.1_ASM281322v1	0	0	0	0	2	0	0	1	0	0	0	0	0	0	1	0	0	2	6	0	0	3	1	0	0	0	0	0	3	5	2	1	5	1	0
GCF_002813405.1_ASM281340v1	0	0	0	0	3	0	0	3	0	1	0	0	1	0	0	0	0	1	3	0	0	2	1	0	0	0	0	0	3	4	4	2	4	0	0
GCF_002843305.1_ASM284330v1	0	0	0	0	2	0	0	1	0	1	0	0	0	0	3	2	2	0	4	0	0	3	1	0	0	0	0	0	3	1	3	1	3	1	0
GCF_002844215.1_ASM284421v1	0	0	0	0	3	0	0	1	0	1	0	0	0	0	2	1	0	0	7	0	0	0	0	0	0	0	0	0	2	15	0	1	5	0	0
GCF_002846295.1_ASM284629v1	0	0	0	0	3	0	0	1	0	1	1	0	0	2	3	0	0	2	9	0	0	3	1	0	0	0	0	0	4	6	1	1	7	0	0
GCF_002846315.1_ASM284631v1	0	0	0	0	2	0	0	1	0	1	1	0	0	2	3	0	0	2	9	0	0	3	1	0	0	0	0	0	4	6	1	1	6	0	0
GCF_002846355.1_ASM284635v1	0	0	0	0	2	0	0	0	0	0	0	0	1	0	6	0	0	0	11	0	0	4	3	0	0	0	0	0	2	6	0	4	6	0	2
GCF_002846415.1_ASM284641v1	0	1	0	0	2	0	0	1	0	2	0	0	0	1	6	1	0	3	6	0	0	2	2	1	0	0	0	0	2	4	1	3	8	1	0
GCF_002846455.1_ASM284645v1	0	0	0	1	4	0	0	3	0	1	0	0	0	0	4	2	0	2	7	0	0	2	1	0	0	0	0	0	3	3	2	2	7	0	1
GCF_002847285.1_ASM284728v1	0	0	0	0	1	0	0	0	0	1	0	0	0	0	1	0	2	0	4	0	0	2	2	1	0	0	0	0	3	4	2	3	7	1	1
GCF_002879675.2_ASM287967v2	0	1	0	0	2	0	0	1	0	2	0	0	0	0	1	1	0	0	5	0	0	1	1	1	0	0	0	0	2	3	1	1	4	0	0
GCF_002891295.1_ASM289129v1	0	0	0	1	2	0	0	2	0	0	0	0	1	1	3	3	0	2	12	0	0	2	2	0	0	0	0	0	3	8	3	3	10	2	1
GCF_002891315.1_ASM289131v1	0	0	0	0	4	0	0	2	0	1	0	0	1	0	4	2	2	0	7	0	0	5	2	0	0	0	0	0	2	8	2	3	8	1	1
GCF_002891435.1_ASM289143v1	0	0	0	0	4	0	0	2	0	1	0	0	0	0	2	0	0	2	2	0	0	1	0	1	0	0	0	0	3	3	1	1	7	0	0
GCF_002891865.1_ASM289186v1	0	0	1	2	2	0	0	2	0	1	0	1	1	3	4	0	0	0	11	1	0	3	2	0	0	0	0	0	3	18	1	1	8	0	0
GCF_002899455.1_ASM289945v1	0	0	0	0	2	0	0	1	0	2	0	0	0	0	1	0	0	0	7	0	1	0	1	0	0	0	0	0	2	7	1	1	4	0	0
GCF_002907485.1_ASM290748v1	0	0	0	1	3	0	0	2	0	3	0	0	0	0	2	1	0	2	9	0	0	1	1	0	0	0	0	0	2	6	1	2	6	2	1
GCF_002910725.2_ASM291072v2	0	0	0	0	3	0	0	0	0	1	0	0	0	0	2	0	0	0	8	0	0	0	0	0	0	0	0	0	2	2	0	1	5	1	0
GCF_002910755.1_ASM291075v1	0	0	0	0	0	1	0	3	0	1	0	0	0	1	5	0	1	0	6	0	0	1	1	0	0	0	0	0	2	9	0	2	1	1	0
GCF_002910775.2_ASM291077v2	0	0	0	0	2	0	0	1	0	1	0	0	0	0	2	1	0	1	7	0	0	0	2	0	0	0	0	0	1	6	2	0	6	1	0
GCF_002910795.1_ASM291079v1	0	0	0	0	2	0	0	0	0	1	0	0	0	0	0	0	0	0	8	0	0	4	0	0	0	0	0	0	3	2	1	1	4	0	0
GCF_002910815.1_ASM291081v1	0	0	0	0	2	0	0	0	0	1	0	0	0	0	0	0	0	0	7	0	0	6	0	0	0	0	0	0	3	3	1	1	5	0	0
GCF_002910855.1_ASM291085v1	0	0	0	0	0	1	0	3	0	1	0	0	0	1	4	1	0	0	8	0	0	1	0	0	0	0	0	0	3	5	0	2	1	1	0
GCF_002910875.1_ASM291087v1	0	0	0	0	2	0	0	2	0	2	0	0	0	0	5	1	0	1	8	0	0	2	2	0	0	0	0	0	2	5	0	2	7	1	0
GCF_002910895.1_ASM291089v1	0	0	0	0	2	0	0	1	0	1	0	0	0	0	1	1	0	1	8	0	0	1	2	0	0	0	0	0	1	5	2	0	6	1	0
GCF_002910905.1_ASM291090v1	0	0	0	0	3	0	0	1	0	2	0	0	0	0	3	1	0	2	10	0	0	4	2	0	0	0	0	0	2	8	2	2	6	1	1
GCF_002910915.1_ASM291091v1	0	0	0	0	6	1	0	2	0	1	0	0	0	0	2	0	0	1	3	0	0	1	1	0	0	0	0	0	2	5	3	1	5	1	0
GCF_002910935.1_ASM291093v1	0	0	0	1	2	0	0	2	0	2	0	0	0	1	3	2	0	1	11	0	0	3	2	1	0	0	0	0	2	3	0	2	5	1	0
GCF_002910985.1_ASM291098v1	0	0	0	1	2	0	0	2	0	2	0	0	0	1	3	2	0	1	13	0	0	2	1	1	0	0	0	0	2	3	0	2	5	1	0
GCF_002911015.1_ASM291101v1	0	0	0	0	4	0	0	1	0	1	0	0	0	1	2	0	0	2	9	0	0	2	1	1	0	0	0	0	2	6	2	3	5	0	0
GCF_002920535.1_ASM292053v1	0	0	0	0	2	0	0	2	0	1	0	0	1	0	1	1	0	3	0	0	0	3	0	1	0	0	0	0	3	0	2	1	6	0	0
GCF_002920575.1_ASM292057v1	0	0	0	1	2	0	0	1	0	1	0	0	1	0	4	2	0	0	3	0	0	2	1	0	0	0	0	0	3	1	1	0	8	0	0
GCF_002920615.1_ASM292061v1	0	0	0	0	5	0	0	2	0	1	0	0	0	1	0	0	0	2	9	1	0	1	0	1	0	0	0	0	3	3	4	3	6	0	1
GCF_002920635.1_ASM292063v1	0	0	0	0	5	0	0	2	0	1	0	0	0	1	0	0	1	1	1	0	0	1	0	0	0	0	0	0	3	1	3	2	4	0	0
GCF_002939385.1_ASM293938v1	0	0	0	0	2	0	0	0	0	1	0	0	1	0	0	0	1	1	6	1	0	4	1	0	0	0	0	0	3	1	1	2	5	0	1
GCF_002939475.1_ASM293947v1	0	0	0	0	1	0	0	1	0	0	0	0	1	0	3	2	2	0	7	0	0	1	0	0	0	0	0	0	2	6	1	4	4	1	0
GCF_002940705.1_ASM294070v1	0	1	0	0	4	0	0	2	0	1	0	0	0	1	1	1	0	2	4	0	0	0	1	1	0	0	0	0	3	5	2	2	7	0	0
GCF_002941025.1_ASM294102v1	0	0	0	0	4	0	0	3	0	1	0	0	0	0	1	0	1	1	8	0	0	1	3	0	0	0	0	0	2	2	2	2	7	0	0
GCF_002943895.1_ASM294389v1	0	0	0	0	1	0	0	2	0	1	0	0	0	0	0	0	0	2	8	0	1	0	1	1	0	0	0	0	2	2	2	0	7	0	0
GCF_002946835.1_ASM294683v1	0	0	0	0	2	0	0	1	0	1	0	0	0	0	2	0	1	0	4	0	0	4	0	0	0	0	0	0	3	3	2	1	4	0	0
GCF_002954775.1_ASM295477v1	0	0	0	0	3	0	0	3	0	2	0	0	0	0	1	0	1	1	4	0	0	2	2	1	0	0	0	0	4	4	2	0	5	0	0
GCF_002966105.1_ASM296610v1	0	0	0	0	1	0	0	0	0	1	0	0	0	0	4	1	0	0	3	0	0	0	1	0	0	0	0	0	3	3	1	1	7	1	0
GCF_002982015.1_ASM298201v1	0	0	0	0	3	0	0	3	0	2	0	0	0	0	2	0	0	2	9	0	0	3	1	0	0	0	0	0	2	2	1	1	5	0	0
GCF_003013745.1_ASM301374v1	0	0	0	0	2	0	0	1	0	1	0	0	1	0	2	0	0	1	6	0	0	2	1	0	0	0	0	0	3	1	2	2	5	0	0
GCF_003024195.1_ASM302419v1	0	0	0	0	2	0	0	1	0	2	0	0	1	0	0	2	0	1	9	1	0	2	3	0	0	1	0	0	4	9	1	2	7	0	0
GCF_003024215.1_ASM302421v1	0	0	0	0	2	0	0	2	0	1	1	0	0	0	2	1	0	1	10	0	2	1	1	0	0	0	0	0	2	7	0	2	5	1	0
GCF_003032475.1_ASM303247v1	0	0	0	0	3	0	0	1	0	2	0	0	1	0	4	0	0	2	5	0	1	3	3	0	0	0	0	0	3	6	2	1	6	0	1
GCF_003041235.1_ASM304123v1	0	0	0	0	2	0	0	1	0	1	0	0	1	0	2	1	0	2	5	0	0	2	0	0	0	0	0	0	3	1	2	2	7	1	0
GCF_003046555.1_ASM304655v1	0	0	0	0	3	0	0	2	0	1	0	0	0	0	2	0	0	1	1	0	1	2	2	0	0	0	0	0	3	2	2	1	5	0	0
GCF_003048205.1_ASM304820v1	0	0	0	0	2	0	0	2	0	1	0	0	1	2	4	1	0	2	7	0	0	2	1	0	0	0	0	0	4	7	4	1	7	0	0
GCF_003054555.1_ASM305455v1	0	0	0	1	2	0	0	0	0	1	0	0	0	0	0	0	0	2	5	0	1	4	0	0	0	0	0	0	3	4	2	1	6	1	0
GCF_003073355.1_ASM307335v1	0	0	0	2	1	0	0	3	0	1	0	0	0	2	0	0	1	0	11	1	0	2	1	0	0	0	0	0	3	6	1	1	5	0	0
GCF_003074055.1_ASM307405v1	0	0	0	0	2	0	0	2	0	1	0	0	0	0	1	0	0	2	3	0	0	0	0	0	0	0	0	0	3	1	2	1	6	0	0
GCF_003096915.1_ASM309691v1	0	0	0	0	3	0	0	3	0	1	0	0	1	0	2	1	0	2	7	1	0	2	1	0	0	0	0	0	3	4	2	2	5	0	0
GCF_003097515.1_ASM309751v1	0	0	0	0	3	0	0	2	0	1	0	0	0	0	1	0	1	1	5	0	1	3	2	0	0	0	0	0	3	6	2	1	4	2	0
GCF_003112515.1_ASM311251v1	0	0	0	0	2	0	0	2	0	1	0	0	0	0	0	0	1	1	7	0	0	1	1	0	0	0	0	0	3	2	2	2	5	0	0
GCF_003112535.1_ASM311253v1	0	0	1	0	6	0	0	1	0	1	0	0	1	0	0	0	0	2	7	0	1	3	5	0	0	0	0	0	3	8	2	2	6	0	1
GCF_003112555.1_ASM311255v1	0	0	0	0	2	0	0	1	0	1	0	0	1	0	3	0	0	1	5	0	0	2	0	0	0	0	0	0	3	1	3	1	6	0	1
GCF_003112575.1_ASM311257v1	0	0	0	0	2	0	0	0	0	1	0	0	1	1	0	0	0	1	4	1	1	0	0	0	0	1	0	0	4	6	2	3	6	0	0
GCF_003112595.1_ASM311259v1	0	0	0	0	2	0	0	2	0	1	0	0	1	0	2	0	0	1	4	0	0	0	2	0	0	0	0	0	3	3	2	2	6	0	0
GCF_003116675.1_ASM311667v1	0	0	0	0	3	0	0	2	0	1	0	0	0	0	3	1	0	3	8	0	1	1	1	0	0	0	0	0	2	4	1	3	6	2	1
GCF_003116685.1_ASM311668v1	0	0	0	0	2	0	0	1	0	1	0	0	0	0	2	1	0	1	11	0	1	1	0	0	0	0	0	0	2	8	1	2	5	1	0
GCF_003116715.1_ASM311671v1	0	0	0	0	1	0	0	2	0	1	0	0	0	0	0	1	0	2	6	1	1	0	1	1	0	0	0	0	2	2	2	0	7	0	0
GCF_003116725.1_ASM311672v1	0	0	0	1	2	0	0	1	0	2	0	0	0	0	2	1	0	1	9	1	1	0	1	0	0	0	0	0	2	2	1	2	4	1	0
GCF_003116755.1_ASM311675v1	0	0	0	1	1	0	0	1	0	2	0	0	0	1	5	2	0	1	11	0	0	3	1	0	0	0	0	0	2	5	0	2	7	2	0
GCF_003116775.1_ASM311677v1	0	0	0	1	2	0	0	1	0	1	0	0	0	1	3	2	0	1	8	0	0	1	0	0	0	1	0	0	2	5	0	2	7	1	0
GCF_003116795.1_ASM311679v1	0	0	0	0	1	0	0	1	0	1	0	0	2	0	1	0	0	1	3	0	0	1	0	0	0	0	0	0	3	0	2	1	5	0	0
GCF_003121295.1_ASM312129v1	0	0	0	0	1	0	1	1	0	0	0	0	0	1	2	1	0	0	7	0	0	2	0	0	0	0	0	0	3	11	2	2	4	1	0
GCF_003122345.1_ASM312234v1	0	0	0	0	1	0	0	0	0	1	0	0	0	0	4	1	0	0	3	0	0	0	1	0	0	0	0	0	3	3	1	1	6	1	0
GCF_003122365.1_ASM312236v1	0	0	0	1	3	0	0	3	0	1	0	0	1	1	3	0	0	1	4	0	0	3	1	0	0	0	0	0	3	2	2	1	3	2	0
GCF_003129505.1_ASM312950v1	0	1	0	1	2	0	0	2	0	1	0	0	2	0	4	0	0	1	17	1	0	2	2	0	0	1	0	0	5	7	4	2	8	0	3
GCF_003143855.1_ASM314385v1	0	0	0	1	3	0	0	1	0	1	0	0	0	1	0	1	0	0	7	0	0	3	1	0	0	0	0	0	2	3	2	1	8	1	0
GCF_003143935.1_ASM314393v1	0	0	0	0	3	0	0	1	0	1	0	0	0	0	1	0	0	2	3	0	0	2	0	1	0	0	0	0	3	1	2	2	5	0	0
GCF_003144095.1_ASM314409v1	0	0	0	0	1	0	0	1	0	1	0	0	0	0	0	0	0	0	6	0	1	1	1	0	0	0	0	0	2	3	2	2	5	0	0
GCF_003146615.1_ASM314661v1	0	1	0	1	3	0	0	1	0	1	0	0	0	1	1	1	0	1	10	1	0	1	1	0	1	0	0	0	3	9	1	2	6	0	0
GCF_003147545.1_ASM314754v1	0	0	0	0	2	0	0	2	0	2	0	0	0	0	3	1	0	1	8	0	0	0	0	0	0	0	0	0	2	5	0	2	6	1	0
GCF_003148825.1_ASM314882v1	0	0	0	0	3	0	0	2	0	0	0	0	0	0	2	1	0	1	11	0	0	3	2	0	0	0	0	0	3	5	2	1	5	1	0
GCF_003173275.1_ASM317327v1	0	0	0	0	3	1	0	4	0	1	0	0	0	0	2	3	0	1	5	0	1	2	4	1	0	0	0	0	3	6	1	1	5	2	1
GCF_003173635.1_ASM317363v1	0	0	0	1	1	0	0	2	0	3	0	0	0	0	0	1	1	1	11	0	2	4	2	0	0	0	0	0	2	3	2	2	6	0	0
GCF_003173645.1_ASM317364v1	0	0	0	0	3	2	0	2	0	1	0	0	0	0	2	0	0	1	9	0	0	4	2	0	0	0	0	0	2	0	3	1	8	0	0
GCF_003182435.1_ASM318243v1	0	0	0	0	4	0	0	0	0	1	0	0	0	0	2	0	0	0	7	0	0	1	1	0	0	0	0	0	2	4	0	1	4	1	0
GCF_003182455.1_ASM318245v1	0	0	0	0	2	0	0	3	0	1	0	0	1	1	2	1	0	2	4	0	0	4	0	0	0	0	0	0	3	1	2	3	5	1	0
GCF_003205575.1_ASM320557v1	0	0	0	1	1	0	0	3	0	0	0	0	0	0	4	0	0	0	8	0	0	3	2	0	0	0	0	0	2	3	1	2	5	2	0
GCF_003208035.1_ASM320803v1	0	0	0	1	3	1	0	4	0	1	0	0	1	0	1	1	0	2	3	0	0	0	1	0	0	0	0	0	3	3	2	1	4	1	0
GCF_003236365.1_ASM323636v1	0	0	0	0	3	0	0	1	0	1	0	0	0	0	0	0	1	1	7	0	0	3	0	0	0	0	0	0	4	4	1	2	4	1	2
GCF_003248335.1_ASM324833v1	0	0	0	0	1	0	0	4	0	2	0	0	0	0	5	1	1	0	10	0	0	1	2	0	0	1	0	0	1	2	2	0	4	0	0
GCF_003248355.1_ASM324835v1	0	0	0	0	1	0	0	4	0	2	0	0	0	0	6	1	1	0	10	0	0	1	2	0	0	1	0	0	1	3	2	0	3	1	0
GCF_003253495.1_ASM325349v1	0	0	0	0	1	0	0	2	0	1	0	0	0	0	0	0	0	1	7	0	0	0	3	0	0	0	0	0	1	3	3	0	6	0	0
GCF_003254205.1_ASM325420v1	0	0	0	0	1	0	0	2	0	1	0	0	0	0	0	0	0	1	6	0	0	0	3	0	0	0	0	0	1	4	3	0	6	0	0
GCF_003259275.1_ASM325927v1	0	0	0	0	1	0	0	2	0	1	0	0	0	0	0	0	0	1	6	0	0	0	3	0	0	0	0	0	1	3	3	0	6	0	0
GCF_003259355.1_ASM325935v1	0	0	0	0	3	0	0	1	0	1	0	0	0	0	1	0	1	0	7	0	0	0	1	0	0	0	0	0	3	5	1	0	5	0	2
GCF_003259365.1_ASM325936v1	0	0	0	0	4	0	0	4	0	1	0	0	0	0	3	0	0	1	7	1	0	4	0	0	0	0	0	0	2	3	1	2	5	0	0
GCF_003259575.1_ASM325957v1	0	0	0	0	1	0	0	2	0	1	0	0	0	0	0	0	0	1	6	0	0	0	3	0	0	0	0	0	1	5	3	0	6	0	0
GCF_003259585.1_ASM325958v1	0	0	0	0	2	0	0	2	0	1	0	0	0	0	2	0	0	1	13	0	1	2	3	0	0	0	0	0	3	8	2	1	6	1	1
GCF_003259625.1_ASM325962v1	0	0	0	1	1	0	0	3	0	1	0	0	0	0	1	1	0	0	8	0	0	1	0	0	0	0	0	0	1	3	1	1	6	0	0
GCF_003261055.1_ASM326105v1	0	0	0	1	4	0	0	1	0	1	0	0	1	0	2	0	0	2	9	0	0	1	0	0	0	0	0	0	3	4	1	1	6	1	0
GCF_003263885.1_ASM326388v1	0	0	0	0	2	0	0	2	0	2	0	0	0	0	3	1	0	1	8	0	0	0	0	0	0	0	0	0	2	5	0	2	6	1	0
GCF_003263925.1_ASM326392v1	0	0	0	0	2	0	0	2	0	2	0	0	0	0	3	1	0	1	8	0	0	0	0	0	0	0	0	0	2	4	0	2	6	1	0
GCF_003265665.1_ASM326566v1	0	0	0	0	1	0	0	0	0	1	0	0	0	0	2	1	0	0	5	0	0	1	1	1	0	0	0	0	2	3	2	1	6	1	1
GCF_003268535.1_ASM326853v1	0	1	0	1	2	0	0	2	0	1	0	0	2	0	1	0	0	1	11	2	0	9	1	0	0	1	0	0	6	2	6	2	7	0	2
GCF_003268555.1_ASM326855v1	0	1	0	1	2	0	0	2	0	1	0	0	2	0	1	0	0	1	8	2	0	8	1	0	0	1	0	0	5	2	4	2	7	0	2
GCF_003268675.1_ASM326867v1	0	0	0	1	2	0	0	2	0	3	0	0	0	0	2	1	0	2	9	0	0	1	1	0	0	0	0	0	2	4	1	2	5	2	1
GCF_003268965.1_ASM326896v1	0	0	0	0	4	2	0	2	0	1	0	0	0	0	1	0	0	1	6	0	0	0	1	0	0	0	0	0	2	4	2	1	7	0	0
GCF_003270085.1_ASM327008v1	0	0	0	0	2	0	0	1	0	2	0	0	0	0	0	0	0	1	4	0	0	1	0	0	0	0	0	0	2	0	1	1	4	1	0
GCF_003287915.1_ASM328791v1	0	0	0	0	2	0	0	3	0	0	0	0	0	0	2	0	0	2	5	0	0	4	1	0	0	0	0	0	2	2	2	1	10	1	0
GCF_003287935.1_ASM328793v1	0	0	0	0	2	0	0	4	0	0	0	0	0	0	2	0	0	2	7	0	0	4	1	0	0	0	0	0	2	2	2	1	10	1	0
GCF_003311645.1_ASM331164v1	0	1	0	0	1	0	0	1	0	1	0	0	1	0	7	1	2	0	8	0	0	0	3	0	0	0	0	0	3	19	0	2	3	1	0
GCF_003323715.1_ASM332371v1	0	0	0	0	0	0	0	0	0	1	0	0	2	0	4	0	0	0	4	0	0	0	1	0	0	0	0	0	2	7	0	1	7	2	0
GCF_003323735.1_ASM332373v1	0	0	0	0	1	0	0	0	0	1	0	0	0	0	5	0	0	0	7	0	0	0	1	0	0	0	0	0	2	6	1	1	6	1	0
GCF_003324565.1_ASM332456v1	0	0	0	1	4	0	0	3	0	1	0	0	0	0	7	0	0	2	7	0	0	8	2	0	0	1	0	0	2	2	1	2	5	0	0
GCF_003325375.1_ASM332537v1	0	1	0	0	2	0	0	3	0	2	0	0	0	0	5	0	1	1	6	0	0	1	2	0	0	0	0	0	3	5	1	2	7	1	1
GCF_003330845.1_ASM333084v1	0	1	0	0	2	0	0	1	0	1	0	0	0	0	2	2	0	2	7	0	1	1	1	0	0	1	0	0	3	6	2	1	8	0	0
GCF_003330865.1_ASM333086v1	0	0	1	1	3	0	0	1	0	1	0	0	1	1	2	0	0	0	9	0	0	1	2	0	0	1	0	0	2	5	1	1	5	0	0
GCF_003344445.1_ASM334444v1	0	1	0	0	1	0	0	3	0	1	0	0	0	2	1	0	0	2	5	0	0	4	0	0	1	0	0	0	4	2	2	1	6	0	0
GCF_003344905.1_ASM334490v1	0	0	0	0	2	0	0	1	0	1	1	0	1	1	3	0	0	1	7	0	0	2	1	0	0	0	0	0	3	3	2	2	6	0	0
GCF_003344965.1_ASM334496v1	0	0	0	0	1	0	0	2	0	0	0	0	1	0	4	2	0	1	8	0	0	1	2	0	0	0	0	0	3	6	0	4	6	0	1
GCF_003346515.1_ASM334651v1	0	0	0	0	1	0	0	1	0	1	0	0	1	0	1	1	0	1	8	1	0	2	3	0	0	0	0	0	3	12	1	3	5	0	0
GCF_003352445.1_ASM335244v1	0	0	0	1	2	0	0	2	0	2	0	0	0	0	2	1	0	2	9	0	0	1	1	0	0	0	0	0	2	4	2	2	5	2	1
GCF_003352805.1_ASM335280v1	0	0	0	0	1	0	0	3	0	3	0	0	0	0	5	1	0	0	3	0	0	0	1	1	0	0	0	0	2	3	1	1	4	0	0
GCF_003363195.1_ASM336319v1	0	0	0	0	3	0	0	2	0	1	0	0	0	0	1	0	0	2	2	0	0	0	1	0	0	0	0	0	3	1	2	1	6	0	0
GCF_003367645.1_ASM336764v1	0	0	0	0	2	0	0	2	0	1	0	0	0	0	2	1	0	3	7	0	0	1	1	0	0	0	0	0	2	3	1	2	5	1	1
GCF_003369795.1_ASM336979v1	0	0	0	1	3	0	0	3	0	1	0	0	1	1	0	0	0	1	4	0	0	0	0	0	0	0	0	0	3	3	3	3	4	0	0
GCF_003384795.1_ASM338479v1	0	0	0	0	3	0	0	1	0	1	0	0	0	0	3	1	0	2	6	1	0	3	1	2	0	0	0	0	4	5	1	1	12	0	0
GCF_003384865.1_ASM338486v1	0	0	0	0	4	0	0	0	0	1	0	0	0	0	0	0	0	1	1	0	1	2	0	0	0	0	0	0	3	0	2	2	3	0	0
GCF_003386135.1_ASM338613v1	0	1	0	0	2	0	0	4	0	1	0	0	0	0	6	0	0	1	4	0	0	2	0	1	0	0	0	0	3	3	2	1	5	0	0
GCF_003386245.1_ASM338624v1	0	0	1	0	4	0	0	0	0	1	0	0	0	0	3	2	0	2	13	0	0	3	2	0	0	0	0	0	3	11	1	1	10	1	1
GCF_003386845.1_ASM338684v1	0	0	0	0	2	0	0	1	0	1	1	0	0	2	3	0	0	2	9	0	0	3	1	0	0	0	0	0	4	6	1	1	7	0	0
GCF_003387315.1_ASM338731v1	0	0	0	0	4	0	0	0	0	1	0	0	0	0	2	0	0	0	7	0	0	1	1	0	0	0	0	0	2	4	0	1	4	1	0
GCF_003387455.1_ASM338745v1	0	0	0	0	2	0	0	1	0	1	0	0	1	0	2	0	0	1	4	1	0	1	1	0	0	0	0	0	3	3	2	2	5	0	0
GCF_003391135.1_ASM339113v1	0	2	0	0	2	2	0	3	0	1	0	0	2	0	2	4	0	2	14	0	0	2	6	0	0	0	0	0	3	8	1	3	10	0	1
GCF_003402595.1_ASM340259v1	0	0	0	1	3	0	0	3	0	1	0	0	1	1	1	0	0	1	3	0	0	4	1	0	0	0	0	0	3	2	2	1	3	2	0
GCF_003403055.1_ASM340305v1	0	0	0	0	4	0	0	3	0	1	0	0	0	0	0	0	0	1	2	0	1	1	3	0	0	0	0	0	2	0	2	3	4	2	0
GCF_003428925.1_ASM342892v1	0	0	0	0	3	0	0	0	0	1	0	0	0	0	2	0	0	0	10	0	0	0	0	0	0	0	0	0	2	4	0	2	5	0	0
GCF_003435025.1_ASM343502v1	0	0	0	0	4	0	0	2	1	2	0	0	0	1	3	2	0	0	18	0	0	5	0	0	0	0	0	0	1	7	1	3	8	1	2
GCF_003443735.1_ASM344373v1	0	1	0	0	2	0	0	2	0	1	0	1	0	0	1	1	0	2	3	0	0	2	0	1	0	1	0	0	3	2	2	1	6	0	0
GCF_003454755.1_ASM345475v1	0	1	0	0	3	4	0	3	0	1	0	0	3	0	3	0	0	3	8	1	0	0	1	0	0	0	0	0	3	5	1	1	7	0	0
GCF_003501885.1_ASM350188v1	0	0	0	0	2	0	0	2	0	2	0	0	0	0	4	1	0	1	7	0	1	0	1	0	0	0	0	0	3	3	1	2	6	0	2
GCF_003550115.1_ASM355011v1	0	0	0	0	3	0	0	3	0	1	0	0	0	0	4	3	0	1	8	0	1	0	1	0	0	0	0	0	3	5	1	2	5	0	1
GCF_003550155.1_ASM355015v1	0	0	1	0	4	0	0	0	0	1	0	0	0	0	3	2	0	2	13	0	0	3	2	0	0	0	0	0	3	11	1	1	10	1	1
GCF_003550235.1_ASM355023v1	0	1	0	0	2	0	0	2	0	0	0	0	0	1	4	1	1	3	6	0	0	1	1	0	0	1	0	0	3	3	1	4	8	3	0
GCF_003568675.1_ASM356867v1	0	0	0	0	2	0	0	0	0	1	0	0	1	0	2	0	0	0	5	0	0	3	2	1	0	0	0	0	3	15	1	1	5	1	0
GCF_003573485.1_ASM357348v1	0	0	0	0	4	0	0	3	0	1	0	0	2	1	1	1	0	1	14	0	0	2	1	0	0	0	0	0	1	8	0	4	7	0	2
GCF_003574445.1_ASM357444v1	0	0	0	0	3	0	0	1	0	1	0	0	0	0	0	1	1	0	4	0	0	0	2	0	0	0	0	0	1	2	0	2	5	1	1
GCF_900079405.2_Streptomyces_sp_F1_v3	0	0	0	0	2	0	0	1	0	2	0	0	0	1	5	1	0	1	8	0	0	0	1	1	0	0	0	0	3	6	1	1	6	0	1
GCF_900079415.1_Streptomyces_sp._F7	0	0	0	0	2	0	0	0	0	2	0	0	0	0	2	3	0	0	5	0	0	0	2	0	0	0	0	0	2	2	2	1	4	0	0
GCF_900090065.1_IMG-taxon_2513237100_annotated_assembly	0	0	0	0	2	0	0	1	0	1	0	0	0	0	1	1	0	1	7	0	0	0	2	0	0	0	0	0	1	7	1	1	6	1	0
GCF_900090075.1_IMG-taxon_2513237108_annotated_assembly	0	1	0	1	2	0	0	1	0	1	0	0	0	1	3	0	3	3	12	0	0	2	2	0	0	0	0	0	2	9	0	2	6	1	1
GCF_900090085.1_IMG-taxon_2513237109_annotated_assembly	0	0	0	0	2	0	0	1	0	1	0	0	0	1	4	1	0	1	14	0	0	1	1	0	0	1	0	0	2	7	1	2	4	0	0
GCF_900090095.1_IMG-taxon_2513237115_annotated_assembly	0	0	0	0	3	1	0	4	0	1	0	0	0	0	2	3	0	1	6	0	1	1	3	0	0	0	0	0	3	9	1	1	5	3	2
GCF_900090115.1_IMG-taxon_2518645584_annotated_assembly	0	0	0	0	2	0	0	1	0	1	0	0	0	0	1	0	0	1	7	0	0	0	2	0	0	0	0	0	1	8	1	0	6	1	0
GCF_900090125.1_IMG-taxon_2522125136_annotated_assembly	0	0	0	0	3	0	0	3	0	1	0	0	0	0	1	0	3	0	8	0	0	1	2	0	0	0	0	0	2	4	0	0	3	1	0
GCF_900090135.1_IMG-taxon_2518645622_annotated_assembly	0	0	0	1	1	0	0	2	0	2	0	0	0	1	1	1	0	2	10	0	0	2	0	0	0	1	0	0	3	3	1	2	4	1	0
GCF_900090145.1_IMG-taxon_2522125135_annotated_assembly	0	0	0	0	2	0	0	1	0	1	0	0	0	0	2	0	2	0	5	0	0	2	1	0	0	0	0	0	3	4	0	0	5	0	0
GCF_900091315.1_IMG-taxon_2657245700_annotated_assembly	0	0	0	0	5	0	1	3	0	1	0	0	0	0	3	1	0	2	9	0	0	1	1	0	0	1	0	0	3	11	1	3	4	0	0
GCF_900091485.1_IMG-taxon_2657245724_annotated_assembly	0	0	0	0	1	0	0	1	0	1	0	0	0	1	1	0	0	1	8	0	0	0	1	0	0	0	0	0	1	3	1	1	4	0	0
GCF_900091715.1_IMG-taxon_2657245702_annotated_assembly	0	0	0	0	1	0	0	2	0	1	0	0	0	0	0	0	0	1	7	0	0	0	3	0	0	0	0	0	1	4	3	0	6	0	0
GCF_900091725.1_IMG-taxon_2657245701_annotated_assembly	0	0	0	0	3	0	0	2	0	1	1	0	0	0	4	0	0	0	16	0	0	0	1	0	0	0	0	0	1	6	1	1	6	1	1
GCF_900091735.1_IMG-taxon_2657245705_annotated_assembly	0	0	0	0	1	0	0	0	0	2	0	0	0	0	7	0	0	0	4	0	0	0	2	0	0	0	0	0	2	0	1	0	4	0	0
GCF_900091745.1_IMG-taxon_2657245708_annotated_assembly	0	0	0	0	2	0	0	1	0	1	0	0	0	0	3	0	0	1	8	0	0	0	3	0	0	0	0	0	1	4	1	0	6	1	0
GCF_900091755.1_IMG-taxon_2657245718_annotated_assembly	0	0	0	0	1	0	0	1	0	1	0	0	0	1	1	0	0	1	8	0	0	0	1	0	0	0	0	0	1	2	1	1	4	0	0
GCF_900091765.1_IMG-taxon_2657245714_annotated_assembly	0	0	0	0	2	0	0	1	0	1	0	0	0	0	1	0	0	1	9	0	0	1	3	0	0	0	0	0	1	6	2	0	6	1	0
GCF_900091775.1_IMG-taxon_2657245710_annotated_assembly	0	0	0	1	3	0	0	1	0	1	0	0	0	0	2	1	0	2	9	0	0	0	2	0	0	0	0	0	2	3	1	2	7	2	0
GCF_900091785.1_IMG-taxon_2657245717_annotated_assembly	0	0	0	0	3	0	0	0	0	1	0	0	0	0	2	1	0	0	9	0	0	0	0	0	0	0	0	0	3	5	0	2	4	0	0
GCF_900091805.1_IMG-taxon_2657245712_annotated_assembly	0	0	0	0	1	0	0	0	0	2	0	0	0	0	6	0	0	0	4	0	0	1	2	0	0	0	0	0	2	0	1	0	4	0	0
GCF_900091815.1_IMG-taxon_2657245719_annotated_assembly	0	0	0	0	1	0	0	2	0	1	0	0	0	1	0	0	0	1	9	0	0	0	1	0	0	0	0	0	1	2	1	1	2	0	0
GCF_900091825.1_IMG-taxon_2657245713_annotated_assembly	0	0	0	0	1	0	0	1	0	1	0	0	0	1	0	0	0	1	4	0	0	1	1	0	0	0	0	0	2	1	0	1	3	0	0
GCF_900091835.1_IMG-taxon_2657245716_annotated_assembly	0	0	0	0	2	0	0	1	0	1	0	0	0	0	2	1	0	1	9	0	0	0	3	0	0	0	0	0	1	5	1	0	6	1	0
GCF_900091845.1_IMG-taxon_2657245709_annotated_assembly	0	0	0	0	2	0	0	1	0	1	0	0	0	0	5	0	0	1	9	1	0	6	2	0	0	1	0	0	3	11	1	2	7	0	0
GCF_900091855.1_IMG-taxon_2657245707_annotated_assembly	0	0	0	0	3	0	0	1	0	0	0	0	0	1	4	0	0	1	4	0	0	0	1	0	0	0	0	0	3	1	3	1	7	1	0
GCF_900091865.1_IMG-taxon_2657245711_annotated_assembly	0	1	0	1	2	0	0	2	0	2	0	0	0	0	2	2	0	2	14	0	1	1	2	0	0	0	0	0	3	4	3	2	6	2	1
GCF_900091875.1_IMG-taxon_2657245706_annotated_assembly	0	0	0	0	0	0	0	2	0	1	0	0	0	0	0	0	0	1	6	0	0	1	3	0	0	0	0	0	1	4	3	0	6	0	0
GCF_900091885.1_IMG-taxon_2657245704_annotated_assembly	0	0	0	0	4	0	0	1	0	2	0	0	0	0	2	0	0	0	7	0	0	1	0	0	0	0	0	0	3	4	1	1	5	1	0
GCF_900091905.1_IMG-taxon_2657245728_annotated_assembly	0	1	0	1	1	0	0	1	0	1	0	0	0	1	2	0	3	2	12	0	0	7	2	0	0	0	0	0	2	4	0	2	9	0	1
GCF_900091955.1_IMG-taxon_2657245721_annotated_assembly	0	0	0	0	3	0	0	1	0	1	0	0	0	0	1	0	0	0	7	0	0	4	0	0	0	0	0	0	2	2	2	1	5	1	0
GCF_900091975.1_IMG-taxon_2657245725_annotated_assembly	0	0	0	1	2	0	0	1	0	2	0	0	0	1	2	0	0	1	18	0	0	3	2	0	0	0	0	0	4	12	2	1	5	1	1
GCF_900091985.1_IMG-taxon_2657245723_annotated_assembly	0	0	0	1	2	0	0	1	0	2	0	0	0	1	2	0	0	0	20	0	0	3	2	0	0	0	0	0	5	11	2	1	5	1	1
GCF_900091995.1_IMG-taxon_2657245726_annotated_assembly	0	0	0	0	2	0	0	4	0	2	0	0	0	0	4	1	0	1	4	0	0	0	2	1	0	0	0	0	2	4	0	2	3	1	0
GCF_900092005.1_IMG-taxon_2657245729_annotated_assembly	0	0	0	1	2	0	0	1	0	2	0	0	0	1	3	2	0	1	12	0	0	4	1	0	0	0	0	0	2	10	0	2	5	1	0
GCF_900092015.1_IMG-taxon_2657245727_annotated_assembly	0	0	0	3	1	0	0	2	0	1	0	1	1	1	2	0	0	0	11	1	0	7	2	0	0	0	0	0	3	9	1	2	7	0	0
GCF_900095575.1_IMG-taxon_2657245715_annotated_assembly	0	0	0	0	1	0	0	2	0	1	0	0	0	0	0	0	0	1	6	0	0	0	3	0	0	0	0	0	1	3	3	0	6	0	0
GCF_900100315.1_IMG-taxon_2675903130_annotated_assembly	0	0	0	0	1	0	0	2	0	1	0	0	0	0	1	0	0	0	3	0	0	1	0	0	0	0	0	0	2	2	0	2	4	0	0
GCF_900101585.1_IMG-taxon_2663762722_annotated_assembly	0	0	0	0	1	0	0	2	0	1	0	0	0	0	1	1	0	1	4	0	0	1	2	0	0	0	0	0	2	5	2	1	5	0	0
GCF_900101975.1_IMG-taxon_2636416059_annotated_assembly	0	0	0	1	4	0	0	1	0	1	0	0	0	1	0	0	0	0	1	0	0	0	0	0	0	0	0	0	2	1	0	2	3	0	0
GCF_900102095.1_IMG-taxon_2667527442_annotated_assembly	0	0	0	0	2	0	0	0	0	1	1	0	0	0	0	0	0	1	5	1	0	0	0	0	0	0	0	0	3	4	1	1	7	1	0
GCF_900102245.1_IMG-taxon_2671180083_annotated_assembly	0	0	0	0	3	0	0	3	0	1	0	0	0	0	4	3	0	1	8	0	1	0	1	0	0	0	0	0	3	5	1	2	5	0	1
GCF_900103455.1_IMG-taxon_2675903062_annotated_assembly	0	0	0	0	3	0	0	0	0	1	0	0	0	0	0	0	0	2	4	0	0	1	0	0	0	0	0	0	3	1	1	3	4	2	0
GCF_900103585.1_IMG-taxon_2615840541_annotated_assembly	0	0	0	0	3	0	0	3	0	1	0	0	1	1	1	1	0	2	11	0	0	3	1	0	0	0	0	0	4	6	3	0	3	0	0
GCF_900103985.1_IMG-taxon_2667527439_annotated_assembly	0	0	0	0	3	0	1	1	0	0	0	0	1	0	4	0	0	1	3	0	0	0	0	0	0	0	0	0	2	4	2	3	4	1	0
GCF_900104815.1_IMG-taxon_2634166373_annotated_assembly	0	0	0	0	2	0	0	1	0	2	0	0	0	1	4	1	0	1	7	0	1	0	2	1	0	0	0	0	3	5	2	1	6	0	1
GCF_900104865.1_IMG-taxon_2684623024_annotated_assembly	0	0	0	0	3	0	0	4	0	1	0	0	0	1	1	3	1	1	4	0	1	1	3	0	0	0	0	0	4	7	2	2	4	1	1
GCF_900104935.1_IMG-taxon_2690315611_annotated_assembly	0	0	0	0	2	0	0	1	0	1	0	0	1	0	2	0	0	1	4	1	0	1	1	0	0	0	0	0	3	3	2	2	5	0	0
GCF_900105235.1_IMG-taxon_2687453697_annotated_assembly	0	0	0	0	3	0	0	3	0	1	0	0	0	0	4	3	0	1	8	0	1	0	1	0	0	0	0	0	3	5	1	2	5	0	1
GCF_900105245.1_IMG-taxon_2690315622_annotated_assembly	0	0	0	1	4	0	0	3	0	1	0	0	0	0	4	2	0	2	7	0	0	2	1	0	0	0	0	0	3	3	2	2	7	0	1
GCF_900105265.1_IMG-taxon_2675903008_annotated_assembly	0	0	0	0	3	0	0	1	0	1	0	0	0	0	1	0	0	1	5	1	0	4	1	0	0	0	0	0	2	5	1	1	5	0	0
GCF_900105275.1_IMG-taxon_2690315621_annotated_assembly	0	0	0	0	2	0	0	2	0	1	0	0	2	2	1	1	0	2	6	0	0	3	1	0	0	0	0	0	4	6	4	1	6	0	0
GCF_900105395.1_IMG-taxon_2671180173_annotated_assembly	0	1	0	0	3	0	0	3	0	0	0	0	0	0	7	0	0	1	16	1	0	1	1	1	0	1	0	0	2	8	2	3	13	1	1
GCF_900105415.1_IMG-taxon_2687453810_annotated_assembly	0	0	0	0	2	0	0	3	0	1	0	0	0	0	4	0	0	2	5	0	0	3	0	0	0	0	0	0	4	1	1	1	6	0	0
GCF_900105465.1_IMG-taxon_2671180174_annotated_assembly	0	0	0	0	2	0	0	2	0	1	0	0	2	2	1	1	0	2	6	0	0	3	1	0	0	0	0	0	4	5	4	1	6	0	0
GCF_900105515.1_IMG-taxon_2671180089_annotated_assembly	0	0	0	1	1	0	0	3	0	1	0	0	0	0	2	0	0	0	5	0	0	0	1	0	0	0	0	0	1	3	1	1	5	0	0
GCF_900105525.1_IMG-taxon_2687453781_annotated_assembly	0	0	0	0	3	0	0	4	0	1	0	0	0	1	0	3	1	1	4	0	1	1	3	0	0	0	0	0	4	7	2	2	4	1	1
GCF_900105605.1_IMG-taxon_2671180090_annotated_assembly	0	0	0	1	4	0	0	3	0	1	0	0	0	0	4	2	0	3	8	0	0	2	1	0	0	0	0	0	3	3	2	2	7	0	1
GCF_900105695.1_IMG-taxon_2634166371_annotated_assembly	0	1	0	1	2	0	0	1	0	1	0	1	1	2	1	2	0	0	9	0	0	3	2	0	0	0	0	0	3	11	1	0	9	0	0
GCF_900105705.1_IMG-taxon_2634166340_annotated_assembly	0	1	0	1	2	0	0	1	0	1	0	0	0	1	4	0	2	3	9	0	0	0	2	0	0	0	0	0	2	7	0	2	6	1	1
GCF_900105755.1_IMG-taxon_2675902962_annotated_assembly	0	0	0	0	2	0	0	2	0	1	1	0	0	0	2	0	0	2	2	2	0	2	1	0	0	0	0	0	4	2	3	2	6	0	0
GCF_900105775.1_IMG-taxon_2684623030_annotated_assembly	0	0	0	0	3	0	0	3	0	1	0	0	0	0	4	3	0	1	8	0	1	0	1	0	0	0	0	0	3	5	1	1	5	0	1
GCF_900105915.1_IMG-taxon_2687453724_annotated_assembly	0	0	0	0	3	0	0	3	0	1	0	0	0	0	4	2	0	1	8	0	1	0	1	0	0	0	0	0	3	5	1	1	5	0	1
GCF_900107965.1_IMG-taxon_2667527441_annotated_assembly	0	0	1	0	1	0	0	1	0	0	0	0	1	1	4	0	1	1	6	0	0	1	0	0	0	0	0	0	2	4	3	2	4	1	0
GCF_900110255.1_IMG-taxon_2671180039_annotated_assembly	0	0	0	1	3	0	0	1	0	0	0	0	0	0	3	0	0	1	3	0	0	2	1	0	0	0	0	0	2	0	2	2	5	1	0
GCF_900110735.1_IMG-taxon_2663762755_annotated_assembly	0	0	0	1	1	0	0	0	0	2	0	0	0	1	2	2	1	0	5	0	0	0	2	0	0	0	0	0	3	2	2	1	3	0	0
GCF_900110755.1_IMG-taxon_2615840635_annotated_assembly	0	0	0	0	2	2	0	1	0	1	0	0	2	0	3	2	0	1	14	0	0	1	2	1	0	0	0	0	4	15	2	0	6	0	0
GCF_900111245.1_IMG-taxon_2675903055_annotated_assembly	0	0	0	0	1	0	0	0	0	1	0	0	0	0	2	1	0	0	6	0	0	1	1	1	0	0	0	0	2	4	2	1	6	1	1
GCF_900112355.1_IMG-taxon_2675903061_annotated_assembly	0	0	0	0	1	0	0	0	0	1	0	0	0	0	7	1	0	0	4	0	0	0	1	0	0	0	0	0	1	4	1	2	7	0	0
GCF_900112845.1_IMG-taxon_2667527403_annotated_assembly	0	0	0	0	2	0	0	0	0	0	0	0	0	0	1	0	0	1	3	0	0	1	0	0	0	0	0	0	2	3	3	0	4	1	0
GCF_900112965.1_IMG-taxon_2616644814_annotated_assembly	0	0	0	0	3	0	0	1	0	1	1	0	1	0	1	1	0	1	4	0	0	3	1	0	0	0	0	0	3	5	2	1	4	1	0
GCF_900114215.1_IMG-taxon_2654587880_annotated_assembly	0	0	0	0	2	0	0	3	0	1	0	0	0	0	2	1	1	0	7	0	0	3	1	0	0	0	0	0	3	0	3	1	3	1	0
GCF_900114955.1_IMG-taxon_2609459763_annotated_assembly	0	0	0	0	2	0	0	2	0	2	0	0	2	1	3	1	1	2	6	0	0	2	1	0	0	0	0	0	4	7	2	0	8	0	0
GCF_900116145.1_IMG-taxon_2675903139_annotated_assembly	0	0	0	0	0	0	0	1	0	1	0	0	0	0	0	0	1	0	6	2	0	1	0	0	0	0	0	0	2	3	0	2	4	1	0
GCF_900116325.1_IMG-taxon_2615840540_annotated_assembly	0	0	0	1	4	0	0	1	0	1	0	0	0	1	0	0	0	0	2	0	0	0	0	0	0	0	0	0	2	2	0	2	3	0	0
GCF_900119365.1_IMG-taxon_2616644941_annotated_assembly	0	0	0	0	3	0	0	1	0	0	0	0	0	0	3	2	1	0	10	1	1	1	1	0	0	0	0	0	1	7	3	2	7	0	0
GCF_900129855.1_IMG-taxon_2695421014_annotated_assembly	0	0	0	0	2	1	0	1	0	1	0	0	1	1	0	0	1	1	3	0	0	1	4	0	0	0	0	0	3	3	3	2	6	0	0
GCF_900142575.1_IMG-taxon_2667527448_annotated_assembly	0	0	0	0	2	1	0	2	0	0	0	0	1	0	1	0	0	1	4	0	0	2	0	1	0	0	0	0	1	6	3	2	7	2	0
GCF_900142595.1_IMG-taxon_2667527450_annotated_assembly	0	0	0	0	4	0	0	2	0	1	0	0	1	0	4	2	2	0	9	0	0	4	1	0	0	0	0	0	2	5	2	3	6	1	1
GCF_900171555.1_Salb	0	0	0	0	3	0	0	0	0	1	0	0	0	0	3	0	0	0	8	0	0	1	0	0	0	0	0	0	3	5	0	1	4	0	0
GCF_900177255.1_IMG-taxon_2524614730_annotated_assembly	0	0	0	0	3	0	0	2	0	1	0	0	1	0	1	1	0	2	5	0	0	3	1	0	0	0	0	0	3	4	3	0	6	0	0
GCF_900187385.1_IMG-taxon_2731639226_annotated_assembly	0	0	0	0	3	0	0	3	0	1	0	0	0	0	4	3	0	1	8	0	1	0	1	0	0	0	0	0	3	5	1	2	5	0	1
GCF_900187925.1_IMG-taxon_2524614673_annotated_assembly	0	0	0	1	2	0	0	1	0	1	0	0	0	1	4	2	0	1	8	0	0	1	0	0	0	1	0	0	2	6	0	2	8	1	0
GCF_900188405.1_IMG-taxon_2671180020_annotated_assembly	0	0	0	0	3	0	0	0	0	1	0	0	0	0	2	0	0	0	4	0	0	1	0	0	0	1	0	0	2	3	2	2	6	1	0
GCF_900199205.1_IMG-taxon_2737472028_annotated_assembly	0	0	0	0	2	1	0	3	1	0	0	0	0	0	3	1	0	0	12	0	0	3	3	0	0	0	0	0	1	4	1	2	6	2	0
GCF_900206255.1_IMG-taxon_2739368069_annotated_assembly	0	0	0	0	3	0	0	4	0	2	0	0	0	0	1	0	1	2	3	0	0	1	0	0	0	0	0	0	4	4	2	3	6	0	0
GCF_900207595.1_IMG-taxon_2671180027_annotated_assembly	0	0	0	0	4	1	0	2	0	1	0	0	0	0	1	0	0	1	4	0	0	0	1	0	0	0	0	0	2	3	2	1	7	0	0
GCF_900215305.1_IMG-taxon_2721755846_annotated_assembly	0	0	0	1	3	0	0	3	0	1	0	0	1	1	3	1	0	1	5	0	0	4	1	0	0	0	0	0	3	4	2	1	6	0	0
GCF_900215565.1_IMG-taxon_2728369739_annotated_assembly	0	0	0	0	3	0	0	1	0	1	1	0	0	2	3	0	0	2	10	0	0	3	1	0	0	0	0	0	4	6	1	1	7	0	0
GCF_900215595.1_IMG-taxon_2728369725_annotated_assembly	0	0	0	0	2	0	0	2	0	2	0	0	1	1	2	0	1	2	4	0	0	2	1	0	0	0	0	0	4	5	1	0	7	0	0
GCF_900215615.1_IMG-taxon_2738541359_annotated_assembly	0	0	0	0	2	0	0	2	0	1	0	0	0	1	1	1	0	2	4	1	0	1	1	0	0	0	0	0	3	2	2	1	7	2	0
GCF_900221035.1_IMG-taxon_2738543001_annotated_assembly	0	0	0	0	3	0	0	5	0	1	0	0	0	1	0	4	1	1	2	0	1	0	3	0	0	0	0	0	4	6	2	2	4	1	1
GCF_900230195.1_IMG-taxon_2718217652_annotated_assembly	0	0	0	1	2	0	0	0	0	1	0	0	0	1	2	0	0	0	9	0	0	0	1	0	0	0	0	0	2	6	0	1	4	1	2
GCF_900230275.1_IMG-taxon_2718217699_annotated_assembly	0	0	0	0	4	0	0	3	0	1	0	0	1	0	1	1	0	1	7	1	0	2	1	0	0	0	0	0	3	5	2	1	6	0	0
GCF_900236475.1_NRRL3882	0	1	0	0	2	0	0	2	0	1	0	0	0	0	1	2	0	2	4	1	0	1	0	0	0	0	0	0	3	5	2	2	6	2	0
GCF_900236505.1_NRRL3882	0	1	0	0	2	0	0	2	0	1	0	0	0	0	1	2	0	2	4	1	0	1	0	0	0	0	0	0	3	5	2	2	6	2	0
GCF_900290235.1_5143a	0	1	0	0	3	0	0	3	0	2	0	0	1	0	4	1	1	1	6	0	0	3	2	0	0	0	0	0	4	12	2	2	5	0	0
GCF_900460065.1_43874_D01	0	1	0	1	2	0	0	1	0	1	0	0	0	1	4	0	2	3	11	0	0	1	2	0	0	0	0	0	2	11	0	2	6	1	1
GCF_900460115.1_53878_B01	0	0	0	1	2	0	0	0	0	1	0	0	0	0	1	0	0	0	11	0	0	0	1	0	0	0	0	0	2	6	0	1	5	1	1
