# Supplementary material for: Genome mining of biosynthetic and chemotherapeutic gene clusters in Streptomyces bacteria
Source: Sci Rep. 2020 Feb 6;10:2003. doi: 10.1038/s41598-020-58904-9 (PMC7005152; doi:10.1038/s41598-020-58904-9)
Supplement: Supplementary file 3 — Supplementary Table S2. [file 41598_2020_58904_MOESM3_ESM.xlsx]

## Sheet: Actino
Compound name	Synonym	Organism	Organism in Dataset?	PKS type	Chain length	Classification	NCBI accession number/s
Aclacinomycin A	Aclarubicin	Streptomyces galilaeus ATCC 31615	No	TypeII	10	Anthracycline	AF257324	AF264025
Alnumycin		Streptomyces sp. CM020	No	TypeII	8	Naphthoquinone; Benzoisochromanequinone (BIQ)-related	EU852062
Aureothin		Streptomyces thioluteus HKI-227	No	TypeI iterative	6	None	AJ575648
Azinomycin B		Streptomyces sahachiroi NRRL 2485 (=NBRC 13928)	No	Other; NRPS	6	None	EU240558
C-1027	Lidamycin	Streptomyces globisporus C-1027	Yes (GCF_000261345.2_ASM26134v2_genomic.ffn)	TypeI iterative; NRPS	8	Enediyne	AY048670
Chartreusin		Streptomyces chartreusis HKI-249	No	TypeII		Aromatic polyketide glycoside	AJ786382	AJ786383
Chromomycin		Streptomyces griseus ATCC 13273 (=NBRC 3746)	No	TypeII	10	Aureolic acid	AJ578458
Concanamycin A		Streptomyces neyagawaensis ATCC 27449 (=NBRC 13477)	Yes (GCF_001418645.1_ASM141864v1_genomic.ffn)	Other Macrocyclic Lactone	14	TypeI modular	DQ149987
Cosmomycin		Streptomyces olindensis DAUFPE 5622	No	TypeII	10	Anthracycline	DQ280500
Daunorubicin	Daunomycin	Streptomyces sp. C5	No	TypeII	10	Anthracycline	U50973	U43704	L34880	L35154
Doxorubicin		Streptomyces peucetius ATCC 29050 (=NBRC 100596)	No	TypeII	10	Anthracycline	L47163	U18082	AF048833	M80237	L35560	L47164	L37338	M73758	AF006633	U77891	L40425	L76359
Elloramycin		Streptomyces olivaceus Tü2353	No	TypeII	10	Naphthacenequinone	AM900040	AM889123
FD-891		Streptomyces graminofaciens A-8890	No	TypeI modular	13	Other Macrocyclic Lactone	AB469193
Fredericamycin		Streptomyces griseus ATCC 49344	No	TypeII	13	None	AF525490
Geldanamycin		Streptomyces hygroscopicus 17997	No	TypeI modular	8	Ansamycin	AF521894	DQ914285
Gilvocarcin		Streptomyces griseoflavus Gö 3592	No	TypeII	10	Angucycline	AY233211
Hedamycin		Streptomyces griseoruber ATCC 15422	No	TypeI modular; TypeII	12	Pluramycin	AY196994
Herbimycin A		Streptomyces hygroscopicus AM 3672	No	TypeI modular	8; 4	Ansamycin	AY947889
Landomycin		Streptomyces cyanogenus S136	No	TypeII	10	Angucycline; Benzanthraquinone	AF080235	AY187683
Medermycin		Streptomyces sp. AM-7161	No	TypeII	8	Benzoisochromanequinone (BIQ)	AB103463
Mithramycin	Plicamycin	Streptomyces argillaceus ATCC 12956	No	TypeII	10	Aureolic acid	X89899
Neocarzinostatin		Streptomyces carzinostaticus ATCC 15944	No	TypeI iterative	8; 6	Enediyne	AY117439
Nogalamycin		Streptomyces nogalater ATCC 27451 (=NBRC 13445)	No	TypeII	10	Anthracycline	AF323753	AF187532	AJ224512
Oligomycin		Streptomyces avermitilis ATCC 31267 (=NBRC 14893)	Yes (GCF_000009765.2_ASM976v2_genomic.ffn)	TypeI modular	17	Other Macrocyclic Lactone	AB070940
Oviedomycin		Streptomyces antibioticus ATCC 11891	No	TypeII	10	Angucycline; Benzanthraquinone	AJ632203
Oxazolomycin		Streptomyces albus JA3453	No	Trans-AT; PKS-NRPS hybrid	10	Polyene-Type Alkaloid	EF552687
Pactamycin		Streptomyces pactum ATCC 27456 (=NBRC 13433)	No	TypeI iterative	4	Aminocyclitol	AB303063
Phoslactomycin		Streptomyces sp. HK803	No	TypeI modular	8	None	AY354515
Piericidin		Streptomyces piomogenus var. Hangzhouwanensis	No	TypeI modular	9	alpha-pyridone	HQ840721
Pladienolide		Streptomyces platensis Mer-11107	No	TypeI modular	11	Other Macrocyclic Lactone	AB435553
Polyketomycin		Streptomyces diastatochromogenes Tü6028	No	TypeII; TypeI iterative	10; 4	Tetracyclic quinone glycoside	FJ483966
Rapamycin		Streptomyces rapamycinicus NRRL 5491	No	PKS-NRPS hybrid	15	Other Macrocyclic Lactone	X86780
Salinomycin		Streptomyces albus subsp. albus DSM 41398	No	TypeI modular	15	Polyether	HE586118
Steffimycin		Streptomyces steffisburgensis NRRL 3193 (=NBRC 13446)	No	TypeII	10	Anthracycline	AM156932
Tautomycetin		Streptomyces sp. CK4412	No	TypeI modular	10	Tetronic Acid Derivative	DQ983361
Tautomycin		Streptomyces spiroverticillatus	No	TypeI modular	13	Tetronic Acid Derivative	EF990140
Urdamycin		Streptomyces fradiae Tü2717	No	TypeII	10	Angucycline; Benzanthraquinone	AF164961	X87093	AF164960	AF269227
Vicenistatin		Streptomyces halstedii HC34	No	TypeI modular	9	Macrocyclic Lactam	AB086653
