# Supplementary material for: Genome mining of biosynthetic and chemotherapeutic gene clusters in Streptomyces bacteria
Source: Sci Rep. 2020 Feb 6;10:2003. doi: 10.1038/s41598-020-58904-9 (PMC7005152; doi:10.1038/s41598-020-58904-9)
Supplement: Supplementary file 5 — Supplementary Table S4. [file 41598_2020_58904_MOESM5_ESM.xlsx]

## Sheet: Sheet1
>GCF_900095575 IMKPCKDK_06550 DNA-directed RNA polymerase subunit beta
------------------------------------------------------------
#NAME?
ggccgcctcgcgcaacgcctcgacctcgaatacgaacaacggtgccagcaccgccccgct
gcgcatctcttttgcaaagatcaaggagcccctcgaggttccgaacctcctcgcgctgca
gaccgagagctttgactggctcctcggcaacgccgcgtggaaggctcgcgtcgaggctgc
tctggacagcggacaagacgtccccaccaagtccggcctggaggagatcttcgaggagat
ctccccgatcgaggacttctccgggtcgatgtcgctgacgttccgcgaccatcgcttcga
gcccccgaagaactcgatcgacgagtgcaaggagcgcgacttcacgttcgccgccccgct
cttcgtcaccgccgagttcaccaacaacgagaccggcgagatcaagtcccagacggtctt
catgggcgacttcccgctcatgaccaacaagggcaccttcgtcatcaacggcaccgagcg
tgtcgtcgtgtcgcagctcgtccgctcgccgggcgtctacttcgactcctccatcgacaa
gacgtccgacaaggacatcttctccgccaagatcatcccgtcccggggtgcctggctgga
gatggagatcgacaagcgcgacatggtcggtgtccgtatcgaccgcaagcgcaagcagtc
cgtcaccgtcctcctgaaggcgctcggctggaccaccgagcagatcctcgaggagttcgg
cgagtacgagtccatgcgcgccaccctggagaaggaccacacccagggccaggacgacgc
gctgctcgacatctaccgcaagctgcgcccgggcgagccgcccacgcgcgaggccgctca
gacgctgctcgagaacctctacttcaacccgaagcgctacgacctcgcgaaggtcggccg
ctacaaggtgaacaagaagctcggcgccgacgagccgctcgacgcg---ggtgtcctcac
cagcgacgacatcatcgcgaccatcaagtacctggtgaagctgcacgccggcgagaccga
gacg--atc---ggtgagtcgggccgggagatcgtcgtcgagaccgacgacatcgaccac
ttcggcaaccgccgtctgcgcaacgtcggcgagctcatccagaaccaggtccgtacgggt
ctcgcccgtatggagcgcgtcgtgcgtgagcgcatgaccacccaggacgtcgaggcgatc
acgccgcagaccctgatcaacatccggccggtcgtcgcctccatcaaggagttcttcggc
accagccagctgtcgcagttcatggaccagaacaacccgctgtcgggtctcacccacaag
cgccgcctgtcggcgctcggtccgggtggtctctcccgtgagcgggccggcttcgaggtc
cgagacgtgcacccgtcccactacggacgcatgtgcccgatcgagacccccgagggcccg
aacatcggtctgatcggttcgctcgcctcgtacggccgcgtcaacgcgttcggcttcatc
gagacgccgtaccgcaaggt---cgtcg---ac---ggtcaggtcaccgacgaggtcgac
tacatcaccgccgacgaggaggaccgcttcgtcatcgcccaggcgaacgcgacgctctcc
gacgagctgcgcttcaccgagccccgcgtcctggtccgccgccgtggcggagaggtcgac
tacgtgcccggcacggacgtcgactacatggacgtctcgccgcgccagatggtgtccgtc
gccaccgcgatgatccccttcctggagcacgacgacgccaaccgtgccctcatgggcgcg
aacatgatgcgccaggcggtgccgctcatcaagtcggaggccccgctcgtgggcaccggc
atggagtaccgctgcgccaccgacgccggtgacgtgctcaaggccgagaaggacggtgtg
gtccaggaggtctccgcggactacatcaccgtcaccaacgacgacggcacgtacaccacg
taccgcatcgccaagttctcgcgctccaaccagggcacctcggtcaaccagaaggtcgtc
gtctccgagggcgaccgggtcgtcgagggccaggtcctcgccgacgggccggccaccgag
aacggtgagatggcgctcggcaagaacctcctcgtggcgttcatgccgtgggagggccac
aactacgaggacgcgatcatcctgtcgcagcgcctcgtgcaggacgacgtcctctcctcg
atccacatcgaggagcacgaggtcgacgcccgggacaccaagctcggcccggaggagatc
acccgggacatcccgaacgtctccgaagaggtcctcgccgacctcgacgagcgcggcatc
atccgtatcggtgccgaggtcgtcgccggcgacatcctcgtcggcaaggtcacgcccaag
ggtgagaccgagctgacccccgaggagcgcctgctccgcgcgatcttcggtgagaaggcg
cgcgaggtgcgcgacacctcgctgaaggtgccgcacggcgagatcggcaaggtcatcggc
gtccgcgtcttcgaccgtgaagagggcgacgagctgccgccgggcgtgaaccagctggtc
cgcgtctacgtcgcgcagaagcgcaagatcaccgatggtgacaagctcgccggccgtcac
ggcaacaagggcgtcatctccaagatcctgccgatcgaggacatgccgttcctggaggac
ggcaccccggtcgacatcatcctcaacccgctgggtgtcccgtcccgaatgaacccggga
caggtcctggagatccacctcggctggctcgccagccgcggctgggacgtctccggcctc
ggtgacgagtgggcacagcgcctgcaggccatcggcgccgaccaggtcgcccccggcacc
aacgtcgccacgcccgtcttcgacggtgcgcgcgaggacgagatctccggtctcttcgga
gccacgatcccgaaccgcgacggcgaccgcctggtgcagccctccggcaaggcccagttg
ttcgacggccgctcc---------------------------------------------
------------------------------------------------------------
------------------------------------------------------------
------------------------------------------------------------
------------------------------------------------------------
------------------------------------------------------------
------------------------------------------------------------
------------------------------------------------------------
---------------------
>GCF_001279105 MFPLLPPN_06884 DNA-directed RNA polymerase subunit beta
------------------------------------------------------------
#NAME?
ggccgcctcgcgcaacgcctcgactgccaatacgaacaacggcgacagcaccgccccgct
gcgcatctcttttgcgaagatcaaggagcccctcggggttccgaacctccttgcgctgca
gaccgaaagcttcgactggctgctcggcaatgccgcatggaagggtcgcgtcgaggctgc
gctggaaagtggtcaggacgtccccaccaagtccggtctggaggagatcttcgaagagat
ctccccgatcgaggacttctccgggtcgatgtcgctgacgttccgcgaccaccgattcga
gcccccgaagaactccatcgacgagtgcaaggagcgcgacttcacgtacgcggccccgct
cttcgtcaccgccgagttcaccaacaacgagaccggggagatcaagtcccagacggtctt
catgggcgacttcccgctcatgaccaacaagggcaccttctgcatcaacggcaccgagcg
tgtcgtcgtctcgcagctggtccgctcgccgggtgtctacttcgacagccagatcgacaa
gacctccgacaaggacatcttcaccgccaagatcatcccgtcccggggtgcctggctgga
gatggagatcgacaagcgcgacatggtcggcgtgcgcatcgaccgcaagcgcaagcagtc
ggtgaccgtcctcctcaaggccctcggctggacgaccgagcagatcctcgaggagttcgg
cgagtacgagtccatgcgcgccaccctggagaaggaccacacccagggccaggacgacgc
gctgctcgacatctaccgcaagctgcgtccgggcgagccgccgacgcgcgaggccgcgca
gacgctgctggagaacctctacttcaacccgaagcgctacgacctggcgaaggtcggccg
ctacaaggtcaacaagaagctcggcggtgacgagccgctcgacgcg---ggcgtgctgac
caccgacgacatcatcgccacgatcaagtacctggtgaagctccacgcgggcgagaccga
gacg--atc---ggcgagaacggcacggagatcgtcgtcgagaccgacgacatcgaccac
ttcggcaaccgccgtctgcgcaacgtcggcgagctgatccagaaccaggtccgtacgggt
ctcgcccgtatggagcgcgtcgtgcgcgagcgcatgaccacccaggacgtcgaggcgatc
acgccgcagaccctgatcaacatccggccggtcgtcgcctccatcaaggagttcttcggc
accagccagctgtcccagttcatggaccagaccaacccgctgtcgggcctgacccacaag
cgccgtctgtcggcgctgggccccggtggtctctcccgtgagcgggccggcctggacgtc
cgtgacgtgcacccctcgcactacggccgcatgtgcccgatcgagacgcccgaaggcccg
aacatcggtctgatcggttcgctcgcctcgtacggccgggtcaacgtcttcggcttcatc
gagacgccgtaccgcaaggt---cgtcg---ac---ggccgggtcaccgagcaggtcgac
tacctgaccgccgacgaggaagaccgcttcctgatcgcccaggcgaacgcgcccctcacc
gaggacatgcagttcgccgagggccgcgtgatgtgccgccgccgcggtggtgaggtcgac
ctcgccgcccgcgaggacgtggactacatggacgtctcgccgcgccagatggtgtcggcc
gcgaccgccatgatccccttcctggagcacgacgacgccaaccgcgcgctcatgggatcg
aacatgatgcgccaggccgtgccgctgatcaaggcggaggccccgctggtcggcaccggc
atggagtaccgctgcgcggtcgacgccggtgacgtcatcaaggcggagaaggacggtgtg
gtccaggaggtctccgcggactacatcaccgtcgccaacgacgacggcacgtacaccacg
taccgcgtcgccaagttcacccgctcgaaccagggcacctccttcaaccagaaggtcgtc
gtggacgagggcgcccgtgtggtcgtgggccaggtgctcgccgacggtccgtccacggac
gagggcgagatggcgctcggcaagaacctcctcgtggcgttcatgccgtgggagggccac
aactacgaggacgcgatcatcctgtcgcagcgcctcgtgcaggacgacgtcctgtcctcg
atccacatcgaggagcacgaggtcgacgcccgggacaccaagctcggcccggaggagatc
acccgggacatcccgaacgtctccgaggaggtcctctcggacctcgacgagcgcggcatc
atccggatcggtgccgaggtcgtcgccggcgacatcctcgtcggcaaggtcacgcccaag
ggtgagaccgagctgacccccgaggagcgcctgctgcgcgcgatcttcggtgagaaggcc
cgtgaggtccgtgacacctcgctgaaggtcccgcacggcgagatcggcaaggtcatcggc
gtccgcgtcttcgaccgcgaggagggcgacgagctgcccccgggcgtgaaccagctggtc
cgcgtctacgtggcgcagaagcgcaagatcaccgacggtgacaagctcgccggccgccac
ggcaacaagggcgtcatctccaagatcctgccggtcgaggacatgccgttcctggaggac
ggcaccccggtcgacatcatcctcaacccgctgggtgtcccgtcccgaatgaacccggga
caggtcctggagatccacctcggctggctcgccagccagggctggaaggtcgagggcgac
#NAME?
aacgtcgcgaccccggtcttcgacggtgcgcgcgaggacgagctcgccggtctgttcgac
gcgacgctgcccaaccgcgacggcgagcggatggtcaagaacaccggcaaggcccggatg
ttcgacggccgttccggt------------------------------------------
------------------------------------------------------------
------------------------------------------------------------
------------------------------------------------------------
------------------------------------------------------------
------------------------------------------------------------
------------------------------------------------------------
------------------------------------------------------------
---------------------
>GCF_002155735 DNECJCFC_01916 DNA-directed RNA polymerase subunit beta
------------------------------------------------------------
#NAME?
ggccgcctcgcgcaacgcctcgacctcgaatacgaacccagccgccagcactgccccgct
gcgcatctcttttgcaaagatcaaggagcctctcgaggttcccaacctgctcgcgctgca
gaccgagagcttcgactggctgctcggcaacaccgcctggcagagtcgggtcgaggaggc
tctggagaacggacaggacgtccccaccaagtccggtctggaggagatcttcgaggagat
ctccccgatcgaggacttctccgggtcgatgtctctgacgttccgcgaccaccgtttcga
gccgccgaagaacagcatcgacgagtgcaaggaccgcgacttcacgtacgcggccccgct
cttcgtcacggccgagttcaccaacaacgagaccggtgagatcaagtcccagacggtctt
catgggcgacttcccgctcatgacccacaagggcaccttcgtcatcaacggcaccgagcg
tgtcgtggtgtcgcagctggtccgttcgcccggtgtctacttcgactcctcgatcgacaa
gacgtccgacaaggacatcttctccgccaagatcatcccgtcccggggtgcctggctgga
gatggagatcgacaagcgcgacatggtcggtgtccgtatcgaccgcaagcgcaagcagtc
cgtgaccgtcctcctcaaggctctcggctggaccaccgagcagatcctggaggagttcgg
cgagtacgagtccatgcgcgccaccctggagaaggaccacacccagggtcaggacgacgc
gctgctcgacatctaccgcaagctgcgtccgggcgagccccccacgcgtgaggccgcgca
gacgcttctggagaacctgtacttcaacccgaagcgctacgacctcgcgaaggtcggccg
ttacaaggtcaacaagaagctgggtggggaggctccgctcaacgcg---ggcgtcctgac
cgtcgaggacgtcatcgcgacgatcaggtacctggtcaagctgcacgccggcgagaccga
gacg--acc---tccgacaacggcacgtcgatcgtcgtcgagaccgacgacatcgaccac
ttcggcaaccgtcgtctgcgcagtgtcggcgagctcatccagaaccaggtccgtacgggt
ctggcgcgtatggagcgtgtcgtccgcgagcgcatgacgacccaggacgtcgaggcgatc
acgccgcagaccctgatcaacatccggccggtcgtcgcctccatcaaggagttcttcggc
accagccagctgtcgcagttcatggaccagaacaacccgctgtcgggtctcacccacaag
cgccgtctgtcggctcttggcccgggtggtctctcccgtgagcgggccggcttcgaggtc
cgtgacgtgcacccgtcccactacgggcgcatgtgtccgatcgagacgcccgaaggcccg
aacatcggtctgatcggttcgctcgcctcctacggccgcgtcaacgcgttcggtttcgtg
gagacgccgtaccgcaaggt---cgacg---gg---gacgtcgtcaccgacgaggtcgac
tacctgacggccgacgaagaggaccggttcgtcatcgcgcaggccaacgccacgctcgac
gacgacatgcgcttcaccgagaaccgcgtcctggtccgccgtcgtggcggcgaggtcgac
tacgtccccggtgacgacgtggactacatggacgtctcgccgcgccagatggtgtcggtc
gcgaccgccatgatcccgttcctcgagcacgacgacgccaaccgtgccctcatgggcgcg
aacatgatgcgtcaggccgtgccgctcatcaagagcgaggccccgctcgtcggcaccggc
atggagtaccgctccgccgtcgacgccggcgacgtggtcaaggccgagaaggcgggtgtg
gtccaggaggtctccgcggactacatcaccaccaccaacgacgacggcacgtacatcacg
taccgcctggccaagttcgcccgctccaaccagggcacctcggtcaaccagaaggtcatc
gtcaacgagggcgaccggatcatcgagggccaggtcctggccgacggtccggccaccgag
aacggcgagatggcgctgggcaagaacctgctcgtggcgttcatgccgtgggagggtcac
aactacgaggacgcgatcatcctgtcgcagcgcctcgtgcaggacgacgtcctctcctcg
atccacatcgaggagcacgaggtcgacgcccgtgacaccaagctcggccccgaggagatc
acccgggacatcccgaacgtctccgaggaggtcctcgccgacctcgacgagcgcggcatc
atccgtatcggtgccgaggtcgtcgccggtgacatcctcgtcggcaaggtcacgcccaag
ggtgagaccgagctgacccccgaggagcgtctgctccgcgcgatcttcggcgagaaggcc
cgtgaggtccgtgacacctcgctgaaggtgccgcacggcgagatcggcaaggtcatcggc
gtccgcgtcttcgaccgtgaggagggcgacgagcttccccccggtgtgaaccagctggtg
cgcgtgtacgtggcgcagaagcgcaagatcaccgacggtgacaagctcgccggccgtcac
ggcaacaagggtgtcatctcgaagatcctgccgatcgaggacatgccgttcctggaggac
ggcaccccggtcgacatcatcctcaacccgctgggtgtgccgtcccgaatgaacccggga
caggtcctggagatccacctcggctggctcgccagccgcggctgggacgtctccggtctc
ggtgaggactgggcgcagcgcctgcaggtcatcggcgccgaccaggtcgcgccgggcacc
aacgtcgccaccccggtgttcgacggtgcgcgtgaggacgagctcgcgggtctgctgaac
cacaccatcccgaaccgcgacggcgagcgcatggtgcagccgaccggcaaggcgaggatg
ttcgacggccgctcc---------------------------------------------
------------------------------------------------------------
------------------------------------------------------------
------------------------------------------------------------
------------------------------------------------------------
------------------------------------------------------------
------------------------------------------------------------
------------------------------------------------------------
---------------------
>GCF_001693675 AAFKCBJG_02165 DNA-directed RNA polymerase subunit beta
------------------------------------------------------------
#NAME?
ggccgcctcgcgcaacgcctcgaccgcgaatatgaacaacggcgccagcactgccccgct
gcgcatctcctttgcaaagatcaaggagcctcttgaggttccgaacctcctcgcgctcca
gaccgagagctttgactggctgctcggcaacgccgcgtggaaggctcgggtcgaggcggc
tctggagagtggacaggacgtccccacgaagtccggtctggaggagatcttcgaggagat
ctccccgatcgaggacttcagcgggtcgatgtccctgaccttccgggaccaccgcttcga
gcctccgaagaactccatcgacgagtgcaaggagcgcgacttcacctacgccgcgccgct
cttcgtcacggccgagttcacgaacaacgagaccggtgagatcaagtctcagacggtctt
catgggcgacttcccgctcatgaccaacaagggcaccttcgtgatcaacggcaccgagcg
tgtcgtggtgtcgcagctggtgcgctcccccggtgtctacttcgactcctccatcgacaa
gacgtccgacaaggacatctacaccgccaagatcatcccgtcccggggtgcctggctgga
gatggagatcgacaagcgcgacatggtcggtgtccgtatcgaccgcaagcgcaagcagtc
cgtcacggtgctgctcaaggccctcggctggacgaccgagcagatccttgaggagttcgg
cgagtacgagtcgatgcgcgccaccctggagaaggaccacacccagggccaggacgacgc
gctcctcgacatctaccgcaagctccgtccgggcgagcccccgacgcgcgaggccgccca
gacgctgctggagaacctctacttcaacccgaagcgctacgacctggccaaggtcggtcg
ctacaaggtgaacaagaagctcggcgcggacgagccgctggacgcc---ggcgtgctcac
caccgacgatgtcatcgcgaccatcaagtacctggtcaagctgcacgcgggcgagaccga
gacg--atc---ggtgagaacggttcgcagatcgtcgtcgagaccgacgacatcgaccac
ttcggcaaccgtcgtctgcgcaacgtcggcgagctgatccagaaccaggtccgtacgggt
ctcgcccgtatggagcgtgtcgtgcgcgagcgcatgaccacccaggacgtcgaggcgatc
acgccccagaccctgatcaacatccggccggtcgtcgcctccatcaaggagttcttcggc
accagccagctgtcgcagttcatggaccagaacaacccgctgtcgggtctcacccacaag
cgccgtctgtcggcgctcggcccgggtggtctctcccgtgagcgggcgggcttcgaggtc
cgtgacgtgcacccctcgcactacggccgcatgtgcccgatcgagacccccgaaggcccg
aacatcggtctgatcggctcgctcgcctcctacggccgggtcaacgcgttcggcttcgtg
gagaccccgtaccgcaaggt---cgtcg---ac---ggccaggtcaccgacgaggtcgac
tacctgaccgccgacgaggaggaccgcttcgtcatcgcgcaggccaacgccgcgctcaac
gacgagctgcagttcaccgaggcccgggtgctggtccgccgccgcggcggcgaggtcgac
tacgtcctgccggccgaggtcgactacatggacgtctcgccgcgccagatggtgtcggtc
gcgaccgccatgatccccttcctggagcacgacgacgccaaccgtgccctcatgggcgcg
aacatgatgcgtcaggccgttccgctgatcacggccgaggcgccgctggtcggtaccggt
atggagtaccgctgcgcggtcgacgccggtgacgtgatcaaggccgagaaggacggtgtg
gtccaggaggtctccgcggactacatcaccgtcgccaacgacgacggcaccttcaccacc
taccgggtggccaagttctcccgctccaaccagggcacctcggtcaaccagaaggtcatc
gtctccgagggcgaccgggtcatcgagagccaggtcctggccgacggccccgccaccgaa
gacggcgagatggcgctcggcaagaacctcctcgtggcgttcatgccgtgggagggccac
aactacgaggacgcgatcatcctgtcgcagcgcctcgtgcaggacgacgtcctctcctcg
atccacatcgaggagcacgaggtcgacgcccgggacaccaagctgggccccgaggagatc
acccgggacatcccgaacgtctccgaggaggtcctggccgacctcgacgagcgcggcatc
atccgcatcggcgccgaggtcgtcgccggcgacatcctggtcggcaaggtcaccccgaag
ggtgagaccgagctgaccccggaggagcgcctgctccgcgcgatcttcggtgagaaggcc
cgtgaggtccgtgacacctcgctgaaggtgccgcacggcgagatcggcaaggtcatcggc
gtccgcgtcttcgaccgcgaggagggtgacgagctgcctccgggcgtgaaccagctggtc
cgcgtctatgtcgcccagaagcgcaagatcaccgacggtgacaagctggccggccgccac
ggcaacaagggtgtcatctccaagatcctcccgatcgaggacatgccgttcctggaggac
ggcaccccggtcgacatcatcctcaacccgctgggtgtcccgtcccgaatgaacccggga
caggtcctggagatccacctcggctggctcgccagccagggctggaaggtcgaggg---c
aacgaggagtggatggagcggctgaagtccatcggcgcggacgaggtccagcccggcacc
aatgtcgccaccccggtcttcgacggcgcccgcgaggacgagatcgccggtctcttcgag
aacacgatccccaaccgcgacggtgaccggatggtcctcccctccggcaaggccaggatg
ttcgacggccgctccggc------------------------------------------
------------------------------------------------------------
------------------------------------------------------------
------------------------------------------------------------
------------------------------------------------------------
------------------------------------------------------------
------------------------------------------------------------
------------------------------------------------------------
---------------------
>GCF_000702365 GEMCDLLG_02206 DNA-directed RNA polymerase subunit beta
------------------------------------------------------------
#NAME?
ggccgcctcgcgcaacgcctcgaccgcgaatacgaacaacggtgccagcaccgccccgct
gcgcatctcttttgcaaagatcaaggagcccctcgaggttccgaacctcctcgcgctgca
gaccgagagctttgactggctcctcggcaacgccgcctggaaggctcgcgtcgaggctgc
tctggacagtggacaagacgtccccaccaagtccggcctcgaggagatcttcgaggagat
ctctccgatcgaggacttctccgggtcgatgtcgcttacgttccgcgaccaccgcttcga
gcccccgaagaactcgatcgacgagtgcaaggagcgcgacttcacgttcgccgcgccgct
cttcgtcacggccgagttcaccaacaacgagaccggcgagatcaagtcccagacggtctt
catgggcgacttcccgctcatgaccaacaagggcaccttcgtcatcaacggcaccgagcg
tgtcgtcgtgtcgcagctggtccgctcgccgggtgtctacttcgactcctccatcgacaa
gacgtccgacaaggacatcttctccgccaagatcatcccctcccggggcgcctggctgga
gatggagatcgacaagcgcgacatggtcggtgtccgcatcgaccgcaagcgcaagcagtc
cgtcaccgtcctcctgaaggctctcggctggaccaccgagcagatcctcgaggagttcgg
cgagtacgagtccatgcgcgccaccctggagaaggaccacacccagggccaggacgacgc
actgctcgacatctaccgcaagctgcgtccgggcgagccgccgacccgcgaggccgctca
gacgctgctcgagaacctctacttcaacccgaagcgctacgacctcgcgaaggtcggccg
ctacaaggtgaacaagaagctcggcgccgatgagccgctggacgcc---ggggtgctcac
caccgacgacgtcatcgcgaccatcaagtacctggtcaagctgcacgccggtgagaccga
gacg--atc---ggcgagtccggccgggagatcgtcgtcgagaccgacgacatcgaccac
ttcggcaaccgtcgtctgcgcaacgtcggcgagctcatccagaaccaggtccgtacgggc
ctggcgcggatggagcgcgtcgtgcgcgagcgcatgaccacccaggacgtcgaggcgatc
acgccgcagaccctgatcaacatccggccggtcgtcgcctccatcaaggagttcttcggc
accagccagctgtcgcagttcatggaccagaacaacccgctgtcgggtctcacccacaag
cgccgtctgtcggctcttggcccgggtggtctctcccgtgagcgggccggcttcgaggtc
cgagacgtgcacccgtcccactacggacgcatgtgcccgatcgagacccccgaaggcccg
aacatcggtctgatcggttcgctcgcctcgtacggccgcgtcaacgcgttcggcttcatc
gagacgccgtaccgcaaggt---cgtcg---ac---ggccaggtcaccgacgacgtcgac
tacatcaccgccgacgaggaggaccgcttcgtcatcgcccaggcgaacgcgaccctcaac
gacgagctgcgcttcaccgagccgcgcgtcctggtccgccgccgcgggggagaggtcgac
tacgtccccgcgtccgaggtcgactacatggacgtctcgccgcgccagatggtgtccgtc
gccaccgcgatgatccccttcctggagcacgacgacgccaaccgtgccctcatgggcgcg
aacatgatgcgtcaggcggtgccgctgattaagtcggaggccccgctcgtcggcaccggc
atggagtaccgctgcgccaccgacgccggcgacgtcctcaaggccgagaaggacggtgtg
gtccaggaggtctccgcggactacatcaccgtcacgaacgacgacggcacgtacaccacg
taccgcatcgccaagttcatgcgctccaaccagggcacctcggtcaaccagaaggtcgtc
gtctccgagggcgaccggatcatcgccgaccaggtactcgccgacggaccggccaccgag
aacggtgagatggccctcggcaagaacctgctcgtggcgttcatgccgtgggagggtcac
aactacgaggacgcgatcatcctgtcgcagcgcctcgtgcaggacgacgtcctctcctcg
atccacatcgaggagcacgaggtcgacgcccgtgacaccaagctcggccccgaggagatc
acccgggacatcccgaacgtctccgaagaggtcctcgccgacctcgacgagcgcggcatc
atccggatcggtgccgaggtcgtcgccggtgacatcctcgtcggcaaggtcacgcccaag
ggtgagaccgagctgacccccgaggagcgcctgctccgcgcgatcttcggtgagaaggcg
cgcgaggtgcgcgacacctcgctgaaggtgccgcacggtgagatcggcaaggtcatcggc
gtccgcgtcttcgaccgcgaagagggcgacgagctgccgccgggcgtgaaccagctggtc
cgcgtctacgtcgcgcagaagcgcaagatcaccgacggtgacaagctcgccggccgtcac
ggcaacaagggcgtcatctccaagatcctgccgatcgaggacatgccgttcctggaggac
ggcaccccggtcgacatcatcctcaacccgctgggtgtcccgtcccgaatgaacccggga
caggtcctggagatccacctcggctggctcgccagccgcggctgggacgtctccggcctc
ggtgacgagtgggccaagcgcctgcaggccatcggcgccgaccaggtcgcccccggcacc
aacgtcgccacgcccgtcttcgacggtgcgcgcgaggacgagatctccggtctcttcgag
gccacgatccccaaccgcgacggcgaccgcctggtccagccctccggcaaggcccagctg
ttcgacggccgctcc---------------------------------------------
------------------------------------------------------------
------------------------------------------------------------
------------------------------------------------------------
------------------------------------------------------------
------------------------------------------------------------
------------------------------------------------------------
------------------------------------------------------------
---------------------
>GCF_001507435 EKACIFMF_01875 DNA-directed RNA polymerase subunit beta
------------------------------------------------------------
------------------------------------------------------------
#NAME?
gcgcatctcctttgcaaagatcaaggagcccctcgaggttccgaaccttctcgcgctgca
aaccgagagcttcgactggctgctcggcaacgacgcgtggaaggctcgcgtcgaggaggc
tctggagtccggtcaggacgtccccaccaagtccggtctcgaggagatcttcgaggagat
ctccccgatcgaggacttctccgggtcgatgtcgctgacgttccgcgaccaccgcttcga
gccgccgaagaactccatcgacgagtgcaaggagcgcgacttcacgttcgccgcgcccct
cttcgtcacggccgagttcaccaacaacgagaccggtgagatcaagtcccagacggtctt
catgggcgacttcccgctcatgacgaacaagggcaccttcgtcatcaacggcaccgagcg
tgtcgtggtgtcgcagctggtccgttcgcccggtgtctacttcgactccaccatcgacaa
gacgtccgacaaggacatcttctcggccaagatcatcccgtcccggggtgcctggctgga
gatggagatcgacaagcgcgacatggtcggtgtccgcatcgaccgcaagcgcaagcagtc
cgtgaccgttctcctgaaggcgctcggctggaccaccgagcagatcctcgaggagttcgg
cgagtacgagtccatgcgcgccaccctggagaaggaccacacccagggccaggacgacgc
gctgctcgacatctaccgcaagctgcgtccgggcgagccccccacgcgtgaggccgcaca
gacgctcctggagaacctgtacttcaacccgaagcgctacgacctggccaaggtcggccg
ctacaaggtcaacaagaagctgggtgcggacgctccgctcgacgcg---ggcatcctgac
cgtcgaggacgtcatctcgacgatcaagtacctggtcaagctgcacgcgggcgagaccga
gacg--gtc---ggcgactccggcgagacgatcgtcgtcgagacggacgacatcgaccac
ttcggcaaccgccgcctgcgcagcgtcggcgagctcatccagaaccaggtccgcacgggt
ctggcccgtatggagcgcgtcgtgcgcgagcgcatgaccacgcaggacgtcgaggcgatc
acgccgcagaccctgatcaacatccggccggtcgtcgcctccatcaaggagttcttcggc
accagccagctgtcccagttcatggaccagaacaacccgctgtccgggctgacgcacaag
cgtcgtctgtccgcgctcggcccgggtggtctctcccgtgagcgggccggcttcgaggtc
cgtgacgtgcacccctcgcactacggccgtatgtgcccgatcgagacgcctgaaggcccg
aacatcggtctgatcggctcgctcgcctcctacggccgggtcaacgcgttcggcttcgtc
gagaccccgtaccgcaaggt---gaacg---aa---ggccaggtcaccgacgaggtcgac
tacctgaccgccgacgaggaggaccgcttcgtcatcgcgcaggccaacgccacgctgacg
gacgagctccgcttcgccgagaaccgggtgctggtccgccgccgcggcggtgaggtcgac
tacgtcagccccgaggacgtggactacatggacgtctcgccgcgccagatggtgtcggtc
gcgaccgccatgatcccgttcctcgagcacgacgacgccaaccgtgccctcatgggcgcg
aacatgatgcggcaggccgtgccgctgatcaagtccgagtccccgctcgtcggcaccggc
atggagtaccgctccgcggtcgacgccggcgacgtggtcaaggccgagaaggacggtgtg
gtccaggaggtctccgcggactacatcaccaccgccaacgacgacggcacgtacatcacg
taccgcctggccaagttctcccggtccaaccagggcacctcggtcaaccagaaggtcatc
gtcaacgagggcgaccgcatcatcgtcggccaggtgctggccgacggtccggccacccag
aacggcgagatggccctcggcaagaacctgctcgtggcgttcatgccgtgggagggtcac
aactacgaggacgcgatcattctgtcgcagcgcctcgtgcaggacgacgtcctctcctcg
atccacatcgaggagcacgaggtcgacgcccgtgacaccaagctcggccccgaggagatc
acccgggacatcccgaacgtctccgaggaggtcctcgcggacctggacgagcgcggcatc
atccgtatcggtgccgaggtcatcgccggtgacatcctcgtcggtaaggtcacgcccaag
ggtgagaccgagctgacccccgaggagcgtctgctgcgcgcgatcttcggcgagaaggcc
cgtgaggtccgtgacacctcgctgaaggtgccgcacggtgagaccggcaaggtcatcggc
gtgcgcgtcttcgaccgcgaggagggcgacgagctgccgccgggcgtgaaccagctggtc
cgcgtctacgtggcccagaagcgcaagatcaccgacggtgacaagctcgccggccgccac
ggcaacaagggtgtcatctccaagatcctgccgatcgaggacatgccgttcctggaggac
ggcaccccggtcgacatcatcctgaacccgctgggtgtgccgtcccgaatgaatccggga
caggtcctggagatccacctcggctggctcgccagccgcggctgggacgtgtccggactg
gccgaagagtgggcccagcgcctgcaggccatcggcgccgaccaggtcgacccgcgcacc
aacgtcgcgaccccggtcttcgacggtgcccgcgaggacgagctggcgggtctgctgcag
cacaccatcccgaaccgtgacggggaccgcctggtcctcccgaccggtaaggcgcggctg
ttcgacggccgctccggtgagccgttcccggacccgatctcggtcggc------------
------------------------------------------------------------
------------------------------------------------------------
------------------------------------------------------------
------------------------------------------------------------
------------------------------------------------------------
------------------------------------------------------------
------------------------------------------------------------
---------------------
>GCF_002154375 AIJJMOGC_00217 DNA-directed RNA polymerase subunit beta
------------------------------------------------------------
#NAME?
ggccgcctcgcgcaacgcctcgaccgcgaatacgaacaacgctgccagcaccgccccgct
gcgcatctcctttgcaaagatcaaggagcccctcgaggttccgaaccttctcgcgctcca
gaccgagagcttcgactggctgctcggcaatgacgcgtggaaggctcgcgtcgaggaggc
cctcgagaacggtcaggacgtccccaccaagtccggtctggaggagatcttcgaggagat
ctccccgatcgaggacttcagcgggtcgatgtcgctgaccttccgcgaccaccgcttcga
gccgccgaagaactcgatcgacgagtgcaaggagcgcgacttcacgtacgccgccccgct
cttcgtcacggccgagttcaccaacaacgagaccggcgagatcaagtcccagacggtctt
catgggcgacttcccgctcatgaccaacaagggcacgttcgtcatcaacggcaccgagcg
tgtcgtggtgtcgcagctggtccgttcgccgggtgtctacttcgactccagcatcgacaa
gacgtccgacaaggacatcttctccgccaagatcatcccgtcccggggtgcctggctgga
gatggagatcgacaagcgcgacatggtcggtgtccgcatcgaccgcaagcgcaagcagtc
cgtgaccgtcctcctgaaggcgctcggctggacgaccgagcagatcctcgaggagttcgg
cgagtacgagtccatgcgcgccaccctggagaaggaccacacccagggccaggacgacgc
gctgctcgacatctaccgcaagctgcgtccgggcgagccccccacgcgtgaggccgcgca
gacgctgctcgagaacctctacttcaaccccaagcgctacgacctcgccaaggtcggccg
ctacaaggtcaacaagaagctgggtacggacaccccgctggacgcg---ggcatcctgac
cgtcgaggacatcatcgcgacgatcaagtacctggtgaagctgcacgccggcgagaccga
gacg--gtc---ggcgacagcggcgagacggtcgtcgtcgagacggacgacatcgaccac
ttcggcaaccgtcgtctgcgcagcgtcggcgagctcatccagaaccaggtccgcacgggt
ctggcgcgtatggagcgggtcgtccgcgagcgcatgacgactcaggacgtcgaggcgatc
acgccgcagaccctgatcaacatccggccggtcgtcgcctccatcaaggagttcttcggc
accagccagctgtcccagttcatggaccagaacaacccgctgtccgggctgacgcacaag
cgtcgtctgtccgcgctcggcccgggtggtctgtcccgtgagcgggccggcttcgaggtc
cgcgacgtgcacccgtcgcactacggccgtatgtgcccgatcgagacccccgaaggcccg
aacatcggtctgatcggctcgctcgcctcctacggccgcgtcaacgccttcggtttcgtc
gagaccccgtaccgcaaggt---cgtcg---ac---ggccaggtcaccgacgaggtggac
tacctgaccgccgacgaggaggaccgcttcgtcatcgcgcaggccaacgccacgctcggc
gacgacatgcgcttctccgaggctcgcgtcctggtccgccgccgtggcggcgaggtcgac
tacgtcagccccgaggacgtcgactacatggacgtctcgccgcgccagatggtgtcggtc
gcgaccgccatgatcccgttcctcgagcacgacgacgccaaccgtgccctcatgggcgcg
aacatgatgcgccaggccgttccgctcatcaaggcggaggccccgctcgtcggcaccggc
atggagtaccgctccgccgtcgacgccggcgacgtcgtcaaggccgagaaggccggtgtg
gtccaggaggtctccgcggactacatcaccaccgccaacgacgacggcacgtacatcacg
taccgcctggccaagttcgcccgctccaaccagggcacctcggtcaaccagaaggtcatc
gtccacgagggcgaccgcatcgtcgagggccaggtgctcgccgacggtccggccaccgag
aacggtgagatggccctcggcaagaacctgctcgtggcgttcatgccgtgggagggtcac
aactacgaggacgcgatcatcctgtcgcagcgcctcgtgcaggacgacgtcctctcctcg
atccacatcgaggagcacgaggtcgacgcccgtgacaccaagctcggccccgaggagatc
acccgggacatcccgaacgtctccgaggaggtcctcgccgacctcgacgagcgcggcatc
atccgtatcggtgccgaggtcatcgccggtgacatcctcgtcggcaaggtcacgcccaag
ggtgagaccgagctgacgccggaggagcgcctgctgcgcgcgatcttcggtgagaaggcc
cgtgaggtccgtgacacctcgctgaaggtgccgcacggtgagaccggcaaggtcatcggc
gtgcgcgtcttcgaccgcgaggagggcgacgagcttcccccgggtgtgaaccagctggtg
cgcgtctacgtcgcgcagaagcgcaagatcaccgacggtgacaagctcgccggccgtcac
ggcaacaagggtgtcatctccaagatcctgcccatcgaggacatgccgttcctcgaggac
gggaccccggtcgacatcatcctcaacccgctgggtgtgccgtcccgaatgaacccggga
caggtgctggagatccacctcggctggctcgccagccgcggctgggacgtctccggtctc
gccgacgagtgggcccagcgcctgcaggccatcggcgccgaccaggtcgcccccggcacc
aacgtcgcgaccccggtcttcgacggtgcccgtgaggacgagctggcgggtctgctgcag
cacaccatcccgaaccgcgacggcgagcgcatggtgctcccgtccggcaaggcgcggctg
ttcgacggccgtagc---------------------------------------------
------------------------------------------------------------
------------------------------------------------------------
------------------------------------------------------------
------------------------------------------------------------
------------------------------------------------------------
------------------------------------------------------------
------------------------------------------------------------
---------------------
>GCF_900091765 FGHHAOOP_02535 DNA-directed RNA polymerase subunit beta
------------------------------------------------------------
#NAME?
ggccgcctcgcgcaacgcctcgacctcgaatacgaacaacggtgccagcaccgccccgct
gcgcatctcttttgcaaagatcaaggagcccctcgaggttccgaacctcctcgcgctgca
gaccgagagcttcgactggctcctgggcaacgccgcgtggaaggctcgcgtcgaggctgc
tctggacagcggacaagacgtccccaccaagtccggcctggaggagatcttcgaggagat
ctccccgatcgaggacttctccgggtcgatgtcgctcaccttccgcgaccaccgcttcga
gcccccgaagaactcgatcgacgagtgcaaggagcgcgacttcacgttcgccgccccgct
cttcgtcaccgccgagttcaccaacaacgagaccggcgagatcaagtcccagacggtctt
catgggcgacttcccgctcatgaccaacaagggcaccttcgtcatcaacggcaccgagcg
tgtcgtcgtgtcgcagctcgtccgctcgccgggcgtgtacttcgactcctccatcgacaa
gacgtccgacaaggacatcttctccgccaagatcatcccctcccggggtgcctggctgga
gatggagatcgacaagcgcgacatggtcggtgtccgtatcgaccgcaagcgcaagcagtc
cgtcaccgtcctcctgaaggctctcggctggaccaccgagcagatcctggaggagttcgg
cgagtacgagtccatgcgcgccaccctggagaaggaccacacccaggggcaggacgacgc
gctgctcgacatctaccgcaagctgcgcccgggtgagccgcccacgcgtgaggccgccca
gacgctgctggagaacctctacttcaacccgaagcgctacgacctcgcgaaggtcggccg
ctacaaggtgaacaagaagctcggcgccgacgagcccctcgacgcc---ggtgtcctcac
cagcgacgacatcatcgccaccatcaagtacctggtgaagctgcacgccggcgagaccga
gacg--atc---ggtgagtcgggccgggagatcgtcgtcgagaccgacgacatcgaccac
ttcggcaaccgccgcctgcgcaacgtcggcgagctcatccagaaccaggtccgtacgggt
ctcgcccgtatggagcgggtcgtgcgcgagcgcatgaccacccaggacgtcgaggcgatc
acgccgcagaccctgatcaacatccggccggtcgtcgcctccatcaaggagttcttcggc
accagccagctgtcgcagttcatggaccagaacaacccgctgtcgggtctcacccacaag
cgccgtctgtcggcgctcggcccgggtggtctctcgcgtgagcgggccggcttcgaggtc
cgtgacgtgcacccgtcccactacggacgcatgtgcccgatcgagacccccgaaggcccg
aacatcggtctgatcggttcgctcgcctcgtacggccgcgtcaacgcgttcggcttcatc
gagacgccttaccgcaaggt---cgtcg---ac---ggccaggtcaccgacgacgtcgac
tacatcacggccgacgaggaagaccgcttcgtcatcgcccaggcgaacgcgacgctctcc
gacgagctgcgcttcaccgagccccgcgtcctggtccgccgccgtggcggggaggtcgac
tacgtgcccggcacggaggtcgactacatggacgtctcgccgcgccagatggtgtccgtc
gccaccgcgatgatcccgttcctggagcacgacgacgccaaccgcgccctcatgggcgcg
aacatgatgcgccaggccgttccgctcatcaagtccgaggccccgctcgtgggcaccggc
atggagtaccgctgcgccaccgacgccggtgacgtcctgaaggccgagaaggacggtgtg
gtccaggaggtctccgcggactacatcaccgtcaccaacgacgacggcacgtacaccacg
taccgcatcgccaagttctcgcgctccaaccagggcacctcggtcaaccagaaggtcgtc
gtctccgagggcgagcgcgtcatcgagggccaggtcctcgccgacgggccggccaccgag
aacggtgagatggcgctcggcaagaacctcctcgtggcgttcatgccgtgggagggccac
aactacgaggacgcgatcatcctgtcgcagcgcctcgtgcaggacgacgtcctctcctcg
atccacatcgaggagcacgaggtcgacgcccgtgacaccaagctcggcccggaggagatc
acccgggacatcccgaacgtctccgaagaggtcctcgccgacctcgacgagcgcggcatc
atccgcatcggtgccgaggtcgttgccggtgacatcctcgtcggcaaggtcacgcccaag
ggtgagaccgagctgaccccggaggagcgcctgctccgcgcgatcttcggtgagaaggcg
cgcgaggtgcgcgacacctccctgaaggtgccgcacggcgagatcggcaaggtcatcggc
gtccgcgtcttcgaccgtgaagagggcgacgagctgccgccgggcgtgaaccagctggtc
cgcgtctacgtcgcgcagaagcgcaagatcaccgacggtgacaagctcgccggccgccac
ggcaacaagggcgtcatctccaagatcctgccgatcgaggacatgccgttcctggaggac
ggcacgccggtcgacatcatcctcaacccgctgggtgtcccgtcccggatgaacccggga
caggtcctggagatccacctcggctggctcgccagccgcggctgggacgtctccggcctc
ggtgacgagtgggcccagcgcctgcaggccatcggcgccgaccaggtcgcccccggcacc
aacgtcgccacgcccgtcttcgacggcgcgcgtgaggacgagatctccggtctcttcgga
gccacgatcccgaaccgcgacggcgaccgcctggtccagccctccggcaaggcccagctg
ttcgacggccgctcc---------------------------------------------
------------------------------------------------------------
------------------------------------------------------------
------------------------------------------------------------
------------------------------------------------------------
------------------------------------------------------------
------------------------------------------------------------
------------------------------------------------------------
---------------------
>GCF_002910935 LNACMKGC_04408 DNA-directed RNA polymerase subunit beta
------------------------------------------------------------
#NAME?
ggccgcctcgcgcaacgcctcgaccgcgaatacgaacaacggtgccagcaccgccccgct
gcgcatctcttttgcaaagatcaaggagcccctcgaggttccgaacctcctcgcgctgca
gaccgagagctttgactggctcctcggcaacgccgcctggaaggctcgcgtcgaggctgc
tctggacagtggacaagacgtccccaccaagtccggcctggaggagatcttcgaggagat
ctcaccgatcgaggacttctccgggtcgatgtcgcttacgttccgcgaccaccgcttcga
gcccccgaagaactcgatcgacgagtgcaaggagcgcgacttcacgttcgccgcgccgct
cttcgtcacggccgagttcaccaacaacgagaccggcgagatcaagtcccagacggtctt
catgggcgacttcccgctcatgaccaacaagggcaccttcgtcatcaacggcaccgagcg
tgtcgtcgtgtcgcagctggtccgctcgccgggtgtctacttcgactcctccatcgacaa
gacgtccgacaaggacatcttctccgccaagatcatcccgtcccggggtgcctggctgga
gatggagatcgacaagcgcgacatggtcggtgtccgcatcgaccgcaagcgcaagcagtc
ggtcaccgtcctcctcaaggcgctcggctggaccaccgagcagatcctggaggagttcgg
cgagtacgagtcgatgcgcgccaccctggagaaggaccacacccagggccaggacgacgc
gctgctcgacatctaccgcaagctgcgtccgggcgagccgccgacccgcgaggccgctca
gacgctgctcgagaacctctacttcaacccgaagcgctacgacctcgcgaaggtcggccg
ctacaaggtgaacaagaagctcggcgccgatgagccgctggacgcc---ggggtgctcac
caccgacgacgtcatcgcgaccatcaagtacctggtcaagctgcacgccggtgagaccga
gacg--acc---ggcgagtcgggccgggagatcgtcgtcgagaccgacgacatcgaccac
ttcggcaaccgtcgtctgcgtaacgtcggcgagctcatccagaaccaggtccgtacgggc
ctggcgcggatggagcgcgtcgtgcgtgagcgcatgaccacgcaggacgtcgaggcgatc
acgccgcagaccctgatcaacatccggccggtcgtcgcctccatcaaggagttcttcggc
accagccagctgtcgcagttcatggaccagaacaacccgctgtcgggtctcacccacaag
cgccgtctgtcggctcttggcccgggtggtctctcccgtgagcgggccggcttcgaggtc
cgcgacgtgcacccgtcccactacggacgcatgtgcccgatcgagacccccgaaggcccg
aacatcggtctgatcggttcgctcgcctcgtacggccgcgtcaacgcgttcggcttcatc
gagacgccgtaccgcaaggt---cgtcg---ac---ggccaggtcaccgatgacgtcgac
tacatcacggccgacgaggaggaccgcttcgtcatcgcccaggcgaacgcgaccctcaac
gacgagctgcgcttcaccgagccccgcgtcctggtccgccgtcgtggcggagaggtcgac
tacgtgcccggcacggacgtcgactacatggacgtctcgccgcgccagatggtgtccgtc
gccaccgcgatgatccccttcctggagcacgacgacgccaaccgtgccctcatgggcgcg
aacatgatgcgtcaggcggtgccgctgattaagtcggaggccccgctggtcggcaccggc
atggagtaccgctgcgccaccgacgccggtgacgtcctcaaggccgagaaggacggtgtg
gtccaggaggtctccgcggactacatcaccgtcacgaacgacgacggcacgtacaccacg
taccgcatcgccaagttcatgcgctccaaccagggcacctcggtcaaccagaaggttgtc
gtctccgagggcgaccggatcatcgccgaccaggtgctcgccgacggaccggccaccgag
aacggtgagatggccctcggcaagaacctgctcgtggcgttcatgccgtgggagggtcac
aactacgaggacgcgatcatcctgtcgcagcgcctcgtgcaggacgacgtcctctcctcg
atccacatcgaggagcacgaggtcgacgcccgtgacaccaagctcggcccggaggagatc
acccgggacatcccgaacgtctccgaagaggtcctcgccgacctcgacgagcgcggcatc
atccggatcggcgccgaggtcgtcgccggcgacatcctcgtcggcaaggtcacgcccaag
ggcgagaccgagctgacccccgaggagcgcctgctccgcgcgatcttcggtgagaaggcg
cgcgaggtgcgcgacacctcgctgaaggtgccgcacggtgagatcggcaaggtcatcggc
gtccgcgtcttcgaccgcgaagagggcgacgagctgccgccgggcgtgaaccagctggtc
cgcgtctacgtcgcgcagaagcgcaagatcaccgatggtgacaagctcgccggccgtcac
ggcaacaagggcgtcatctccaagatcctgccgatcgaggacatgccgttcctggaggac
ggcaccccggtcgacatcatcctcaacccgctgggtgtcccgtcccgaatgaacccggga
caggtcctggagatccacctcggctggctcgccagccgcggctgggacgtctccggcctc
ggtgacgagtgggcccagcgcctgcaggccatcggcgccgaccaggtcgcccccggcacc
aacgtcgccacgcccgtcttcgacggtgcgcgcgaggacgagatctccggtctcttcgag
gccacgatccccaaccgcgacggcgaccggctggtccagccctccggcaaggcccagctg
ttcgacggccgctcc---------------------------------------------
------------------------------------------------------------
------------------------------------------------------------
------------------------------------------------------------
------------------------------------------------------------
------------------------------------------------------------
------------------------------------------------------------
------------------------------------------------------------
---------------------
>GCF_000091305 IJGLGGPA_03614 DNA-directed RNA polymerase subunit beta
------------------------------------------------------------
#NAME?
ggccgcctcgcgcaacgcctcgacctcgaatacgaatcccgccgccagcactgccccgct
gcgcatctcttttgcaaagatcaaggagcctctcgaggttcccaacctgctcgcgctgca
gaccgagagctttgactggctgctcggcaacaccgcctggcagagtcgggtcgaggaggc
tctggagaacggacaggacgtccccaccaagtccggtctggaggagatcttcgaggagat
ctccccgatcgaggacttctccgggtcgatgtcgctgacgttccgcgaccaccgtttcga
gccgccgaagaacagcatcgacgagtgcaaggaccgcgacttcacgtacgcggccccgct
cttcgtcaccgccgagttcaccaacaacgagaccggcgagatcaagtcccagacggtctt
catgggcgacttcccgctcatgacccacaagggcaccttcgtcatcaacggcaccgagcg
tgtcgtggtgtcgcagctggtccgttcgccgggtgtctacttcgactcctccatcgacaa
gacgtccgacaaggacatcttctccgccaagatcatcccgtcccggggtgcctggctgga
gatggagatcgacaagcgcgacatggtcggtgtgcgtatcgaccgcaagcgcaagcagtc
cgtgaccgtcctcctcaaggcactcggctggaccaccgagcagatcctggaggagttcgg
cgagtacgagtccatgcgcgccaccctggagaaggaccacacccaggggcaggacgacgc
gctgctcgacatctaccgcaagctgcgtccgggcgagccccccacgcgtgaggccgcgca
gacgctgctggagaacctgtacttcaaccccaagcgctacgacctcgcgaaggtcggccg
ctacaaggtcaacaagaagctgggtgcggaggctccgctcgacgcg---ggcgtcctgac
cgtcgaggacgtcatctcgacgatcaagtacctggtgaagctgcacgcgggcgagaccga
gacg--gct---gccgacaacggcacgacgatcgtcgtcgagaccgacgacatcgaccac
ttcggcaaccgtcgtctgcgcagcgtcggcgagctcatccagaaccaggtccgtacgggt
ctggcgcgtatggagcgtgtcgtccgcgagcgcatgacgacccaggacgtcgaggcgatc
acgccccagaccctgatcaacatccggccggtcgtcgcctccatcaaggagttcttcggc
accagccagctgtcgcagttcatggaccagaacaacccgctgtcgggtctgacgcacaag
cgtcgtctctcggcgctgggtcccggtggtctgtcccgtgagcgggccggcttcgaggtc
cgtgacgtgcacccctcgcactacggccgcatgtgcccgatcgagacgcccgaaggcccg
aacatcggtctgatcggctcgctcgcctcctacggccgcgtcaacgcgttcggtttcgtg
gagacgccgtaccgccgggt---caccg---ac---ggtgtcgtcaccgacgaggtcgac
tacctgacggccgacgaggaggaccgcttcgtcatcgcgcaggccaacgccacgctcgac
gacgacatgcgcttcaccgagaaccgcgtcctggtccgccgtcgtggcggcgaggtcgac
tacgtccccggggacgacgtcgactacatggacgtctcgccgcgccagatggtgtcggtc
gcgaccgccatgatccccttcctggagcacgacgacgccaaccgtgccctcatgggcgcg
aacatgatgcgtcaggccgtgccgctcatcaagagcgaggccccgctcgtcggcaccggc
atggagtaccgctccgccgtcgacgccggcgacgtggtcaaggccgagaaggcgggtgtg
gtccaggaggtctccgccgactacatcaccaccaccaacgacgacggcacgtacatcacg
taccgcctggccaagttcgcccggtccaaccagggcacctcggtcaaccagaaggtcatc
gtcaacgagggcgaccggatcatcgagggccaggtcctggccgacggtccggccaccgag
aacggcgagatggcgctgggcaagaacctgctcgtggcgttcatgccgtgggagggtcac
aactacgaggacgcgatcatcctgtcgcagcgcctcgtgcaggacgacgtcctctcctcg
atccacatcgaggagcacgaggtcgacgcccgtgacaccaagctcggccccgaggagatc
acccgggacatcccgaacgtctccgaggaggtcctcgccgacctcgacgagcgcggcatc
atccgcatcggtgccgaggtcgtcgccggcgacatcctcgtcggcaaggtcacgcccaag
ggtgagaccgagctgacccccgaggagcggctgctccgcgcgatcttcggtgagaaggcc
cgtgaggtccgtgacacctcgctgaaggtgccgcacggcgagatcggcaaggtcatcggc
gtccgcgtcttcgaccgcgaggagggcgacgagcttccccccggtgtgaaccagctggtg
cgcgtgtacgtggcgcagaagcgcaagatcaccgacggtgacaagctcgccggccgtcac
ggcaacaagggtgtcatctccaagatcctgccgatcgaggacatgccgttcctggaggac
ggcaccccggtcgacatcatcctcaacccgctcggcgtcccgtcccgaatgaacccggga
caggtgctggagatccacctcggctggctcgccagccgcggctgggacgtctccggcctc
ggcgacgactgggcgaagcgtctgcaggtcatcggcgccgactccgtcgcccccggcacc
aacgtcgcgaccccggtcttcgacggtgcccgcgaggacgagctggccggtctgctccag
cacaccatcccgaaccgcgacggcgagcgcatggtgcagccgaccggtaaggcgaggatg
ttcgacggccgctcc---------------------------------------------
------------------------------------------------------------
------------------------------------------------------------
------------------------------------------------------------
------------------------------------------------------------
------------------------------------------------------------
------------------------------------------------------------
------------------------------------------------------------
---------------------
>GCF_003287915 JMPDJALK_04331 DNA-directed RNA polymerase subunit beta
------------------------------------------------------------
#NAME?
ggccgcctcgcgcaacgcctcgacc---aatacgaacaacggtgccagcaccgccccgct
gcgcatctcctttgcaaagatcaaggagcctctcgaggttccgaacctcctggcgctgca
gaccgagagctttgactggctgctcggcaacgccgcctggaagtctcgcgtcgagtcggc
gcttgagagcggacaggatgttcccaccaagtccggtctggaagagatcttcgaggagat
ctcgccgatcgaggacttctccgggtcgatgtcgctgacgttccgcgaccaccgtttcga
gccggcgaagaactcggtcgacgagtgcaaggaccgcgacttcacgttcgcggcgccgct
tttcgtcaccgccgagttcacgaacaacgagaccggagagatcaagtctcagacggtctt
catgggcgatttcccgctcatgaccaacaagggcaccttcgtcatcaacggcaccgagcg
tgtcgtcgtgtcgcagctggtccgttcccctggtgtctacttcgactcctccatcgacaa
gacgtccgacaaggacatcttcgccgccaagatcatcccgtcccggggtgcctggctcga
gatggaaatcgacaagcgcgacatggtcggtgtccgcatcgaccgcaagcgcaagcagtc
cgtcaccgtcctcctgaaggctctcggctggaccaccgagcagatcctcgaggagttcgg
ccagtacgagtccatgcgcgccaccctggagaaggaccacacccagggccaggacgacgc
gctgctcgacatctaccgcaagctgcgtccgggcgaaccgccgacccgcgaggccgctca
gacgctgctcgagaacctctacttcaacccgaagcgctacgacctcgcgaaggtcggccg
ctacaaggtgaacaagaagctcggcgcggacgagccgctgaacgcc---ggcgtgctcac
caccgacgacgtcatcgcgaccatcaagtacctggtcaagctgcacgccggtgagaccga
gacc--gtc---ggtgagtcgggtcgttcgatcgtcgtcgagaccgacgacatcgaccac
ttcggcaaccgtcgtctgcgcaacgtcggcgagctcatccagaaccaggtccgcacgggt
ctggctcgtatggagcgcgtcgtccgcgagcggatgacgacccaggacgtcgaggcgatc
acgccgcagaccctgatcaacatccggccggtcgtcgcctccatcaaggagttcttcggc
accagccagctgtcgcagttcatggaccagaacaacccgctgtcgggtctcacccacaag
cgacgcctgtcggcgctcggcccgggtggtctgtcccgtgagcgggccggcttcgaggtc
cgagacgtccacccgtcgcactacggccgcatgtgcccgatcgagacccctgaaggcccg
aacatcggtctgatcggctcgctcgcgtcctacggccgcgtcaacgcgttcggtttcgtc
gagaccccgtaccgcaaggt---catcg---ac---ggcgtcgtcaccgacgacgtcgac
tacctgacggccgacgaggaagaccgcttcgtcatcgcccaggccaacgccggcctgtcc
gacgacatgcgcttcaccgagaaccgcgtgctggttcgccgtcgtggtggcgagatcgac
tacatcgccggcgacgacgtcgactacatggacgtctccccgcgccagatggtgtccgtc
gcgaccgcgatgatccccttcctggagcacgacgacgccaaccgtgccctcatgggcgcg
aacatgatgcgccaggccgttccgctcatcaaggcggaggcgccgctcgtcggcaccggc
atggagtaccgctgtgcggtcgacgccggtgactcgatccgtgcggagaaggacggtgtc
gtccaggaggtctcggccgactacatcaccgtcgccaacgacgacggcacgtacaccacg
taccgcgtcgccaagttctcccgctcgaaccagggcacctcggtcaaccagaaggtcatc
gtcaacgagggtgaccggatcgtcgagtcccaggtcctcgccgacggaccggcgaccgaa
gagggcgaaatggccctcggcaagaacctgctcgtcgcgttcatgccctgggaaggccac
aactacgaggacgcgatcatcctgtcgcagcgcctcgtacaggacgacgtcctgtcctcg
attcacatcgaggagcacgaggtcgatgcccgtgacaccaagctcggtcccgaggagatc
acccgggacatcccgaacgtctccgaggaggtcctcgcggacctcgacgagcgcggcatc
atccgcatcggtgcggacgtggtcgccggcgacatcctggtcggaaaggtcacgcccaag
ggcgagaccgagctgaccccggaggagcgcctgctccgcgccatcttcggtgagaaggcc
cgcgaggtgcgtgacacctcgctcaaggtccctcacggtgagatcggcaaggtcatcggt
gtccgcgtcttcgaccgcgaggagggcgacgagcttcccccgggcgtgaaccagctggtc
cgcgtctacgtcgcccagaagcgcaagatcaccgacggtgacaagctcgccggccgccac
ggcaacaagggtgtcatctccaagatccttccgatcgaggacatgcccttccttgaggac
ggcacgccggtcgacatcatcctcaacccgctgggtgtcccgtcccgaatgaacccggga
caggtcctggagatccacctcggctggctcgccagccgcggctgggacgtctccggtctc
ggcgaggagtgggccgagcgactgaaggtcatcggcgccgaccgcgtcgagcccggcacc
aacgtcgccaccccggtgttcgacggtgctcgtgaggacgagatctcgggcctcttcgag
cacaccatcccgaaccgcgacggagaccgcctggtcctcccgaccggcaaggcgcacctg
ttcgacggccgctccggc------------------------------------------
------------------------------------------------------------
------------------------------------------------------------
------------------------------------------------------------
------------------------------------------------------------
------------------------------------------------------------
------------------------------------------------------------
------------------------------------------------------------
---------------------
>GCF_003116725 KKMEAAKF_02302 DNA-directed RNA polymerase subunit beta
------------------------------------------------------------
#NAME?
ggccgcctcgcgcaacgcctcgaccgcgaatacgaacaacggtgccagcaccgccccgct
gcgcatctcttttgcaaagatcaaggagcccctcgaggttccgaacctcctcgcgctgca
gaccgagagctttgactggctcctcggcaacgccgcctggaaggctcgcgtcgaggctgc
tctggacagtggacaagacgtccccaccaagtccggcctggaggagatcttcgaggagat
ctcaccgatcgaggacttctccgggtcgatgtcgcttacgttccgcgaccaccgcttcga
gcccccgaagaactcgatcgacgagtgcaaggagcgcgacttcacgttcgccgcgccgct
cttcgtcacggccgagttcaccaacaacgagaccggcgagatcaagtcccagacggtctt
catgggcgacttcccgctcatgaccaacaagggcaccttcgtcatcaacggcaccgagcg
tgtcgtcgtgtcgcagctggtccgctcgccgggtgtctacttcgactcctccatcgacaa
gacgtccgacaaggacatcttctccgccaagatcatcccgtcccggggtgcctggctgga
gatggagatcgacaagcgcgacatggtcggtgtccgcatcgaccgcaagcgcaagcagtc
cgtcaccgtcctcctcaaggcgctcggctggagcaccgagcagatcctggaggagttcgg
cgagtacgagtcgatgcgcgccaccctggagaaggaccacacccagggccaggacgacgc
gcttctcgacatctaccgcaagctgcgcccgggcgagccgccgacgcgcgaggccgctca
gacgctgctcgagaacctctacttcaacccgaagcgctacgacctcgcgaaggtcggccg
ctacaaggtgaacaagaagctcggcgccgatgagccgctggacgcc---ggggtgctcac
caccgacgacgtcatcgcgaccatcaagtacctggtcaagctgcacgccggtgagaccga
gacc--acc---ggtgagtccggccgggagatcgtcgtcgagaccgacgacatcgaccac
ttcggcaaccgccgtctgcgcaacgtcggcgagctcatccagaaccaggtccgtacgggc
ctggcgcgtatggagcgcgtcgtgcgtgagcgcatgacgacccaggacgtcgaggcgatc
acgccgcagaccctgatcaacatccggccggtcgtcgcctccatcaaggagttcttcggc
accagccagctgtcgcagttcatggaccagaacaacccgctgtcgggcctcacccacaag
cgccgcctgtcggctcttggcccgggtggtctctcccgtgagcgggccggcttcgaggtc
cgtgacgtgcacccgtcccactacgggcgcatgtgcccgatcgagacccctgaaggcccg
aacatcggcctgatcggttcgctcgcctcgtacggccgcgtcaacgcgttcggcttcatc
gagacgccgtaccgcaaggt---cgtcg---ac---ggccaggtcaccgacgacgtcgac
tacatcacggccgacgaggaggaccgcttcgtcatcgcccaggcgaacgcgatcctctcc
gacgagctgcgcttcaccgagccccgcgtcctggtccgccgccgtggcggagaggtcgac
tacgtgcctggcacggacgtcgactacatggacgtctcgccgcgccagatggtgtccgtc
gcgaccgcgatgatccccttcctggagcacgacgacgccaaccgtgccctcatgggcgcg
aacatgatgcgtcaggcggtgccgctgatcaagtcggaggccccgctggtcggcaccggt
atggagtaccgctgcgccaccgacgccggtgacgtgctgaaggccgagaaggacggtgtg
gtccaggaggtctccgcggactacatcaccgtcacgaacgacgacggcacgtacaccacg
taccgcatcgccaagttcatgcgctccaaccagggcacctcggtcaaccagaaggtcgtc
gtctccgagggcgaccggatcatcgccgaccaggtcctcgccgacggcccggccaccgag
aacggtgagatggccctcggcaagaacctcctcgtggcgttcatgccgtgggagggtcac
aactacgaggacgcgatcatcctgtcgcagcgcctcgtgcaggacgacgtcctctcctcg
atccacatcgaggagcacgaggtcgacgcccgtgacaccaagctcggcccggaggagatc
acccgggacatcccgaacgtctccgaagaggtcctcgccgacctcgacgagcgcggcatc
atccgtatcggtgccgaggtcgtcgccggcgacatcctcgtcggcaaggtcacgcccaag
ggtgagaccgagctgacccccgaggagcgcctgctccgcgcgatcttcggtgagaaggcg
cgcgaggtgcgcgacacctcgctgaaggtgccgcacggtgagatcggcaaggtcatcggc
gtccgcgtcttcgaccgcgaagagggcgacgagctgccgccgggcgtgaaccagctggtc
cgcgtctacgtcgcgcagaagcgcaagatcaccgatggtgacaagctcgccggccgtcac
ggcaacaagggcgtcatctcgaagatcctgccgatcgaggacatgccgttcctggaggac
ggcaccccggtcgacatcatcctcaacccgctgggtgtcccgtcccgaatgaacccggga
caggtcctggagatccacctcggctggctcgccagccgcggctgggacgtctccggcctc
ggtgacgagtgggccaagcgcctgcagtccatcggcgccgaccaggtcgcccccggcacc
aacgtcgccacgcccgtcttcgacggtgcgcgcgaggacgagatctccggtctcttcgag
gccacgatccccaaccgcgacggtgaccgcctggtgcagccctccggcaaggccaagctg
ttcgacggccgctcc---------------------------------------------
------------------------------------------------------------
------------------------------------------------------------
------------------------------------------------------------
------------------------------------------------------------
------------------------------------------------------------
------------------------------------------------------------
------------------------------------------------------------
---------------------
>GCF_001418165 HGOEPFIE_04624 DNA-directed RNA polymerase subunit beta
------------------------------------------------------------
#NAME?
ggccgcctcgcgcaatgcctcgaccgcgaatacgaacaacgccgccagcaccgccccgct
gcgcatctcttttgcaaagatcaaggagcccctcgaggttccgaaccttctcgcgctgca
gaccgagagcttcgactggctgctcggcaatgacgcctggaaggctcgcgtcgaggccgc
tctggagaacggtcaggacgtccccaccaagtccggtctggaagagatcttcgaggagat
ctcgccgatcgaggacttctccgggtcgatgtcgctgaccttccgcgaccaccgcttcga
gccgtccaagaactccatcgacgagtgcaaggaccgcgacttcacgtacgcggcgccgct
cttcgtcaccgccgagttcaccaacaacgagaccggcgagatcaagtcccagaccgtctt
catgggcgacttcccgctcatgacgaacaagggcaccttcgtcatcaacggcaccgagcg
tgtcgtggtgtcgcagctggtccgttcgccgggtgtctacttcgactccagcatcgacaa
gacgtccgacaaggacatcttctccgccaagatcatcccgtcccggggtgcctggctgga
gatggagatcgacaagcgcgacatggtcggcgtccgcgtcgaccgcaagcgcaagcagtc
cgtcaccgtcctgctcaaggcgctcggctggaccaccgagcagatcctcgaggagttcgg
cgagtacgagtccatgcgcgccaccctggagaaggaccacacccagggccaagacgacgc
gctgctcgacatctaccgcaagctgcgtccgggcgagccccccacccgtgaggccgcgca
gacgctgctcgagaacctctacttcaaccccaagcgctacgacctggccaaggtcggccg
ctacaaggtcaacaagaagctgggtgccgacgcgccgctcgacgcg---ggcgtgctgac
cgtcgaggacgtcatctcgacgatcaagtacctggtgaagctgcacgccggcgagatcga
gacc--gtc---ggtgacagcggtcagacgatcgtcgtcgagacggacgacatcgaccac
ttcggcaaccgccgtctgcgcagcgtcggcgagctcatccagaaccaggtccgcacgggt
ctggcccggatggagcgcgtcgtgcgcgagcgcatgacgacccaggacgtcgaggcgatc
acgccgcagaccctgatcaacatccggccggtcgtcgcctccatcaaggagttcttcggc
accagccagctgtcgcagttcatggaccagaacaacccgctgtccgggctgacgcacaag
cgtcgtctgtccgcgctcggcccgggtggtctctcccgtgagcgggccggcttcgaggtc
cgtgacgtgcacccctcgcactacggccgcatgtgcccgatcgagacgcccgaaggcccg
aacatcggtctgatcggctcgctcgcctcctacggccgggtcaacgcgttcggtttcgtc
gagaccccgtaccgcaaggt---catcg---ac---ggccaggtcaccgacgacgtcgac
tacctgaccgccgacgaggaggaccgcttcgtcatcgcgcaggccaacgccccgctgagt
gacgacatgcggttcgccgaggcgcgcgtgctggtccgccgcaagggcggcgaggtcgac
tacgtcagccccgacgaggtcgactacatggacgtctcgccgcgccagatggtgtcggtc
gcgaccgccatgatccccttcctcgagcacgacgacgccaaccgtgccctcatgggcgcg
aacatgatgcgtcaggccgtgccgctgatcaggtccgagtccccgctcgtcggcaccggc
atggagtaccgctccgccgccgacgccggtgacgtggtcaaggccgagaaggcgggtgtg
gtccaggaggtctccgcggactacatcaccacgaccaacgacgacggcacgtacatcacg
taccgcctggccaagttcgcccgctccaaccagggcacctcggtcaaccagaaggtcatc
gtcaacgagggcgaccgcgtcatcgagggccaggtcctcgccgacggtccggccaccgag
aacggcgagatggcgctcggcaagaacctgctggtcgcgttcatgccgtgggagggccac
aactacgaggacgcgatcatcctgtcgcagcgcctcgtccaggacgacgtcctctcctcg
atccacatcgaggagcacgaggtcgacgcccgtgacaccaagctcggccccgaggagatc
acccgggacatcccgaacgtctccgaggaggtcctcgccgacctcgacgagcgcggcatc
atccgcatcggtgccgaggtcgtcgccggcgacatcctcgtcggcaaggtgacgcccaag
ggcgagaccgagctgacccccgaggagcgcctgctgcgcgcgatcttcggtgagaaggcc
cgcgaggtccgcgacacctcgctgaaggtgccgcacggcgagatcggcaagatcatcggc
gtgcgcgtcttcgaccgcgaggagggcgacgagcttccccccggtgtgaaccagctggtg
cgcgtctacgtcgcgcagaagcgcaagatcaccgacggtgacaagctcgccggccgccac
ggcaacaagggcgtcatctcgaagatcctgccgatcgaggacatgccgttcctggaggac
ggcaccccggtcgacatcatcctcaaccccctcggcgtgccgtcccggatgaacccggga
caggtgctggagatccacctcggctggctcgccagccgcggctgggacgtctccggcctc
gccgaggagtgggcggagcgcctgcaggtcatcggcgccgacaaggtcgagcccggcacc
aacgtcgccacccccgtcttcgacggtgcgcgtgaggacgagctggccggcctgctgcag
cacaccatcccgaaccgcgacggcgagcgcatggtgctcccgtccggcaaggcgaggctg
ttcgacggccgttcc---------------------------------------------
------------------------------------------------------------
------------------------------------------------------------
------------------------------------------------------------
------------------------------------------------------------
------------------------------------------------------------
------------------------------------------------------------
------------------------------------------------------------
---------------------
>GCF_002154555 MHHHGCCP_06031 DNA-directed RNA polymerase subunit beta
------------------------------------------------------------
#NAME?
ggccgcctcgcgcaacgcctcgaccgcgaatacgaacaacggcgcaagcaccgccccgct
gcgcatttcctttgcaaagatcaaggagcctctcgaggttccgaacctgctcgcgctgca
gaccgagagctttgactggctgctcggcaacaccgcttggcagagtcgggtcgaggaggc
tctggagaacggtcaggacgtccccaccaagtccggtctggaggagatcttcgaggagat
ctccccgatcgaggacttctccgggtcgatgtccctgacgttccgggaccaccgcttcga
gccgccgaagaactccatcgacgagtgcaaggaccgcgacttcacgtacgccgccccgct
cttcgtcaccgccgagttcaccaacaacgagaccggtgagatcaagtcccagacggtctt
catgggcgacttcccgctcatgacgaacaagggcaccttcgtcatcaacggcaccgagcg
tgtcgtggtgtcccagctggtccgttcccccggtgtctacttcgactcctccatcgacaa
gacgtccgacaaggacatcttctccgccaagatcatcccgtcccggggtgcctggctgga
gatggagatcgacaagcgcgacatggtcggtgtgcgtatcgaccgtaagcgcaagcagtc
ggtcaccgttcttctgaaggcgctcggttggaccaccgagcagatcctcgaagagttcgg
cgactacgagtccatgcgcgccaccctggagaaggaccacacccagggccaggacgacgc
gctgctcgacatctaccgcaagctgcgtccgggcgagccccccacgcgtgaggccgcgca
gacgcttcttgagaacctctacttcaacccgaagcgctacgacctcgcgaaggtcggccg
ctacaaggtcaacaagaagctgggcgccgacgccccgctggacgcg---ggcatcctgac
cgtcgaggacatcatctcgacgatcaagtacctggtgcagctgcacgccggcgagaccga
gacg--acg---ggcgacaacggcggcacgatcgtcgtcgagaccgacgacatcgaccac
ttcggcaaccgtcgtctgcgcagcgtcggcgagctcatccagaaccaggtccgtacgggt
ctggctcgtatggagcgcgtcgtgcgcgagcgcatgaccacccaggacgtcgaggcgatc
acgccgcagaccctgatcaacatccggccggtcgtcgcctccatcaaggagttcttcggc
accagccagctgtcgcagttcatggaccagaacaacccgctgtcgggtctcacccacaag
cgccgtctgtcggctcttggcccgggtggtctctcccgtgagcgggccggcttcgaggtc
cgtgacgtgcacccctcgcactacggccgcatgtgcccgatcgagacgcccgaaggcccg
aacatcggtctgatcggctcgctcgcctcctacggccgggtcaacgcgttcggtttcgtc
gagaccccgtaccgcaaggt---catcg---ac---ggccaggtcaccgacgaggtcgac
tacctgaccgccgacgaggaagaccgcttcgtcatcgcgcaggccaacgccccgctgacg
gacgagctgcgcttcgccgaggcccgcgtgctggtccgccgccgcggcggcgaggtcgac
tacgtcggtggcgaggacgtggactacatggacgtctcgccgcgccagatggtgtcggtc
gcgaccgccatgatccccttcctggagcacgacgacgccaaccgtgccctcatgggcgcg
aacatgatgcgtcaggccgttccgctgatcaagtccgaggccccgctcgtcggcaccggc
atggagtaccgctccgccgtggacgccggcgacgtcgtcaaggccgagaaggcgggtgtg
gtccaggaggtctccgcggactacatcaccacggcgaacgacgacggcacgtacatcacg
taccgcctgcacaagttctcccgctccaaccagggcacctcggtcaaccagaaggtcatc
gtcaacgagggtgaccggatcatcgagggccaggtcctcgccgacggtccggccaccgag
aacggtgagatggccctgggcaagaacctgctcgtggcgttcatgccgtgggagggtcac
aactacgaggacgcgatcatcctgtcgcagcgcctcgtgcaggacgacgtcctctcctcg
atccacatcgaggagcacgaggtcgacgcccgtgacaccaagctcggccccgaggagatc
acccgggacatcccgaacgtctccgaggaggtcctcgccgacctcgacgagcgcggcatc
atccgtatcggtgccgaggtcatcgccggcgacatcctcgtcggcaaggtcacgcccaag
ggtgagaccgagctgacccccgaggagcgcctgctgcgcgccatcttcggtgagaaggcc
cgtgaggtccgcgacacctcgctgaaggtgccgcacggcgagaccggcaaggtcatcggc
gtgcgcgtcttcgaccgcgaggagggcgacgagctgccgccgggcgtgaaccagctggtc
cgcgtctacgtcgcgcagaagcgcaagatcaccgacggtgacaagctcgccggccgacac
ggcaacaagggtgtcatctccaagatcaacccgatcgaggacatgccgttcctggaggac
ggcaccccggtcgacatcatcctcaacccgctgggtgtgccgtcccgaatgaacccggga
caggtcctggagatccacctcggctggctcgccagccgcggctgggacgtctccggcctc
gcggaggagtgggccgagcgccttcaggccatcggcgccgaccaggtcgcccccggcacc
aacgtcgccaccccggtgttcgacggtgcccgcgaggacgagctggcgggtctgctccag
cacaccatcccgaaccgcgacggcgagcgcatggtgctcccgaccggtaaggcgcggctg
ttcgacggccgtagc---------------------------------------------
------------------------------------------------------------
------------------------------------------------------------
------------------------------------------------------------
------------------------------------------------------------
------------------------------------------------------------
------------------------------------------------------------
------------------------------------------------------------
---------------------
>GCF_001746455 PBIPFAKB_04373 DNA-directed RNA polymerase subunit beta
atggccga--cttccctgaccagggaattctgccg----------------------ctg
tgc-cagcttgggaccggtacgcgcgtagtgagtccgagccctcggaaggaccccctctt
ggccgcctcgcgcaacgcctcgacctccaatacgaacaacggcgccagcaccgccccgct
gcgcatctcctttgcaaagatcaaggagcccctcgaggttcctaacctcctcgcgctgca
gaccgagagctttgactggctgctcggcaatgccgcttggaagggtcgcgtcgaggccgc
tctcgagagcggacaggacgtccccaccaagtctggtctggaagagatcttcgaggagat
ctcgccgatcgaggacttctccgggtcgatgtcgctgacgttccgcgaccaccggttcga
gccgccgaagaactcgatcgacgagtgcaaggagcgcgacttcacgttcgccgctcccct
cttcgtcaccgcagagttcaccaacaacgagaccggcgagatcaagtcccagacggtctt
catgggcgatttcccgctcatgaccaacaagggcaccttcgtcatcaacggcaccgagcg
tgtcgtcgtgtcgcagctggtccgctcgccgggtgtctacttcgactcctccatcgacaa
gacgtccgacaaggacatcttctccgccaagatcatcccgtcccggggtgcctggctgga
gatggagatcgacaagcgcgacatggtcggtgtccgcatcgaccgcaagcgcaagcagtc
cgtgaccgttctcctcaaggctctcggttggaccaccgagcagatcctcgaagagttcgg
cgagtacgagtccatgcgcgccaccctggagaaggaccacacccagggccaggacgacgc
gctgctcgacatctaccgcaagctccgcccgggcgagccgcccacgcgcgaggccgctca
gacgctgctcgagaacctctacttcaacccgaagcgctacgacctcgcgaaggtcggccg
ctacaaggtgaacaagaagctcggcgccgacgagccgctgaacgcg---ggtgtcctcac
cagcaaggacatcatcgccaccatcaagtacctggtccggctgcacgccggcgaggtcga
gacg--gtc---ggcgagtcgggccggagcatcgtcgtcgagaccgacgacatcgaccac
ttcggcaaccgtcgtctgcgtaacgtcggcgagctcatccagaaccaggtccgcacgggt
ctggctcgtatggagcgcgtcgtacgcgagcggatgacgactcaggacgtcgaggcgatc
acgccgcagaccctgatcaacatccggccggtcgtcgcctccatcaaggagttcttcggc
accagccagctgtcgcagttcatggaccagaacaacccgctgtcgggtctcacccacaag
cgccgtctgtcggcgcttggtccgggtggtctctcccgtgagcgggccggcttcgaggtc
cgtgacgtgcacccgtctcactacggccgcatgtgccccattgagactcccgaaggcccg
aacatcggtctgatcggttcgctcgcctcgtacggacgcgtcaacgcgttcggtttcgtc
gagacgccgtaccgccgcgt---caccg---aa---ggtgtggtcaccgacgaggtcgac
tacctgacggccgacgaggaagaccgcttcgtgatcgcccaggccaacgcgacgctgggt
gaggacatgcgcttcaccgagtcgcgcgtgctcgtccgccgtcgtggcggcgagatcgac
tacatccccggcgacgacgtcgactacatggacgtctcgccgcgccagatggtgtcggtc
gcgaccgcgatgatcccgttcctcgagcacgacgacgccaaccgcgcgctcatgggcgcg
aacatgatgcgtcaggccgtgccgctgatcacgtccgaggcgccgctcgtcggcaccggc
atggagtaccgctgcgcggtcgacgccggtgacgtcatcaaggcggagaaggacggtgtg
gtccaggaggtttccgcggactacgtcaccgtcgccaacgacgacggcacgtacaccacg
taccggatcgcgaagttctcccgctccaaccagggcacctccgtcaaccagaaggttgtc
gtggacgagggcgcccgggtcgtcgagggccaggtcctcgccgacgggcccgccacccag
cagggtgagatggcgctcggcaagaacctgctcgtggcgttcatgccgtgggagggtcac
aactacgaagacgcgatcatcctcagccagcgtctggtgcaggacgacgtcctctcctcg
atccacatcgaggagcacgaggtcgacgcccgtgacaccaagctcggccccgaggagatc
acccgggacatcccgaacgtctccgaagaggtcctcgcggacctcgacgagcgcggcatc
atccgtatcggtgccgaggtcgtcgccggtgacatcctcgtcggcaaggtcacgcccaag
ggtgagaccgagctgacgccggaagagcgcctgctgcgcgcgatcttcggtgagaaggcg
cgcgaggtgcgcgacacctcgctgaaggtgccgcacggcgaggtcggcaagatcatcggc
gtccgcgtcttcgaccgcgaagagggcgacgagctgccgccgggcgtgaaccagctggtt
cgcgtctacgtcgcgcagaagcgcaagatcaccgatggtgacaagctcgccggccgtcac
ggcaacaagggcgtcatctcgaagatcctgccgatcgaggacatgccgttcatggaggac
ggcaccccggtcgacatcatcctcaacccgctgggtgtcccgtcccgaatgaacccggga
caggtcctcgaaatccacctgggctggctcgccagtcagggctggaaggtcgaggg---c
agcgaggagtggatggagcgcctcaaggtcatcggcgccgacgaggtcgcccccggcacc
aacgtcgccaccccggtgttcgacggtgcgcgcgaggacgagatc---------------
------------------------------------------------------------
------------------------------------------------------------
------------------------------------------------------------
------------------------------------------------------------
------------------------------------------------------------
------------------------------------------------------------
------------------------------------------------------------
------------------------------------------------------------
------------------------------------------------------------
---------------------
>GCF_000177175 BMCHIJNE_03111 DNA-directed RNA polymerase subunit beta
------------------------------------------------------------
#NAME?
ggccgcctcgcgcaacgcctcgaccgcgaatacgaacaacggtgccagcaccgccccgct
gcgcatctcttttgcaaagatcaaggagcccctcgaggttccgaacctcctcgcgctgca
gaccgagagctttgactggctcctcggcaatgccgcctggaaggctcgcgtcgaggctgc
tctggacagtggacaagacgtccccaccaagtccggcctggaggagatcttcgaggagat
ctctccgatcgaggacttctccgggtcgatgtcgcttacgttccgcgaccaccgcttcga
gccccccaagaactcgatcgacgagtgcaaggagcgcgacttcacgttcgccgcgccgct
cttcgtcacggccgagttcaccaacaacgagaccggcgagatcaagtcccagacggtctt
catgggcgacttcccgctcatgaccaacaagggcaccttcgtcatcaacggcaccgagcg
tgtcgtcgtgtcgcagctggtccgctcgccgggtgtctacttcgactcctccatcgacaa
gacgtccgacaaggacatcttctccgccaagatcatcccctcccggggcgcctggctgga
gatggagatcgacaagcgcgacatggtcggtgtccgcatcgaccgcaagcgcaagcagtc
cgtcaccgtcctcctgaaggctctcggctggaccaccgagcagatcctggaggagttcgg
cgagtacgagtccatgcgcgccaccctggagaaggaccacacccagggccaggacgacgc
gctgctcgacatctaccgcaagctgcgtccgggcgagccgccgacccgcgaggccgctca
gacgctgctcgagaacctctacttcaacccgaagcgctacgacctcgcgaaggtcggccg
ctacaaggtgaacaagaagctcggcgccgatgagccgctggacgcc---ggggtgctcac
caccgacgacgtcatcgcgaccatcaagtacctggtcaagctgcacgccggtgagaccga
gacg--atc---ggcgagtccggccgggagatcgtcgtcgagaccgacgacatcgaccac
ttcggcaaccgtcgtctgcgcaacgtcggcgagctcatccagaaccaggtccgcacgggc
ctggcgcggatggagcgcgtcgtgcgcgagcgcatgaccacccaggacgtcgaggcgatc
acgccgcagaccctgatcaacatccggccggtcgtcgcctccatcaaggagttcttcggc
accagccagctgtcgcagttcatggaccagaacaacccgctgtcgggtctcacccacaag
cgccgcctgtcggctctcggcccgggtggtctctcccgtgagcgggccggcttcgaggtc
cgagacgtgcacccgtcccactacggacgcatgtgcccgatcgagacccccgaaggcccg
aacatcggtctgatcggttcgctcgcctcgtacggccgcgtcaacgcgttcggcttcatc
gagacgccgtaccgcaaggt---cgtcg---ac---ggccaggtcaccgacgacgtcgac
tacatcacggccgacgaggaggaccgcttcgtcatcgcccaggcgaacgcgaccctcaac
gacgagctgcgcttcaccgagccccgcgtcctggtccgccgccgtggcggagaggtcgac
tacgtgcccggcacggacgtcgactacatggacgtctcgccgcgccagatggtgtccgtc
gccaccgcgatgatccccttcctggagcacgacgacgccaaccgtgccctcatgggcgcg
aacatgatgcgtcaggcggtgccgctcatcaagtcggaggccccgctcgtcggcaccggc
atggagtaccgctgcgccaccgacgccggcgacgtcctcaaggccgagaaggacggtgtg
gtccaggaggtctccgcggactacatcaccgtcacgaacgacgacggcacgtacaccacg
taccgcatcgccaagttcatgcgctccaaccagggcacctcggtcaaccagaaggtcgtc
gtctccgagggcgaccggatcgtcgccgaccaggtgctcgccgacggaccggccaccgag
aacggtgagatggccctcggcaagaacctgctcgtggcgttcatgccgtgggagggtcac
aactacgaggacgcgatcatcctgtcgcagcgcctcgtgcaggacgacgtcctctcctcg
atccacatcgaggagcacgaggtcgacgcccgtgacaccaagctcggcccggaggagatc
acccgggacatcccgaacgtctccgaggaggtcctcgccgacctcgacgagcgcggcatc
atccgcatcggtgccgaggtcgtcgccggcgacatcctcgtcggcaaggtcacgcccaag
ggcgagaccgagctgacccccgaggagcgcctgctccgcgcgatcttcggtgagaaggcg
cgcgaggtgcgcgacacctcgctgaaggtgccgcacggtgagatcggcaaggtcatcggc
gtccgcgtcttcgaccgcgaagagggcgacgagctgccgccgggcgtgaaccagctggtc
cgcgtctacgtcgcgcagaagcgcaagatcaccgatggtgacaagctcgccggccgtcac
ggcaacaagggcgtcatctccaagatcctgccgatcgaggacatgccgttcctggaggac
ggcaccccggtcgacatcatcctcaacccgctgggtgtcccgtcccgaatgaacccggga
caggtcctggagatccacctcggctggctcgccagccgcggctgggacgtctccggcctc
ggtgacgagtgggcccagcgcctgcaggccatcggcgccgaccaggtcgcccccggcacc
aacgtcgccacgcccgtcttcgacggtgcgcgcgaggacgagatctccggtctcttcgag
gccacgatccccaaccgcgacggcgaccggctggtccagccctccggcaaggcccagctg
ttcgacggccgctcc---------------------------------------------
------------------------------------------------------------
------------------------------------------------------------
------------------------------------------------------------
------------------------------------------------------------
------------------------------------------------------------
------------------------------------------------------------
------------------------------------------------------------
---------------------
>GCF_003074055 HBKJPMFJ_04110 DNA-directed RNA polymerase subunit beta
------------------------------------------------------------
#NAME?
ggccgcctcgcgcaacgcctcgaccgcgaatacgaacaacggcgccagcaccgccccgct
gcgcatctcttttgcaaagatcaaggagcccctcgaggttccgaacctgctcgcgctgca
gaccgagagcttcgactggctgctcggcaacaccgcctggcagagtcgggtcgaggcggc
tctggagtccggtcaggacgtccccaccaagtccggcctcgaggagatcttcgaggagat
ctccccgatcgaggacttctccgggtcgatgtcgctgacgttccgcgaccaccgtttcga
gcccccgaagaacagcatcgacgagtgcaaggagcgcgacttcacgtacgcggccccgct
cttcgtcaccgccgagttcacgaacaacgagaccggcgagatcaagtcccagacggtctt
catgggcgacttcccgctcatgaccaacaagggcaccttcgtcatcaacggcaccgagcg
tgtcgtggtgtcgcagctcgtccgctcgccgggcgtctacttcgactcctccatcgacaa
gacgtccgacaaggacatcttctccgccaagatcatcccgtcccggggtgcctggctgga
gatggagatcgacaagcgcgacatggtcggtgtgcgcatcgaccgcaagcgcaagcagtc
cgtcaccgtcctcctgaaggcgctcggctggaccaccgagcagatcctcgaggagttcgg
cgagtacgagtcgatgcgcgccaccctggagaaggaccacacccagggccaggacgacgc
gctgctcgacatctaccgcaagctgcgtccgggcgagccgccgacccgtgaggccgcgca
gacgctgctcgagaacctctacttcaaccccaagcgctacgacctggccaaggtcggccg
ctacaaggtcaacaagaagctgggtgcggacgctccgctggacgcg---ggcatcctgac
cgtcgaggacatcatctcgacgatcaagtacctggtgaagctgcacgcgggcgagaccga
gacg--gtc---ggcgacagcggtcagagcatcgtcgtcgagaccgacgacatcgaccac
ttcggcaaccgtcgtctgcgcagcgtcggcgagctcatccagaaccaggtccgtacgggt
ctggctcgtatggagcgcgtcgtgcgtgagcgcatgaccacccaggacgtcgaggcgatc
acgccgcagaccctgatcaacatccggccggtcgtcgcctccatcaaggagttcttcggc
accagccagctgtcgcagttcatggaccagaacaacccgctgtccgggctgacgcacaag
cgtcgtctgtccgcgctcggcccgggtggtctgtcccgtgagcgggccggcttcgaggtc
cgtgacgtccacccgtcgcactacggccgcatgtgcccgatcgagacgcccgaaggcccg
aacatcggtctgatcggttcgctcgcctcgtacggccgggtcaacgcgttcggcttcgtc
gagacgccgtaccgcaaggt---catcg---ac---ggccaggtcaccgacgaggtcgac
tacctgacggccgacgaggaggaccgcttcgtcatcgcgcaggccaacgcgccgctgacg
gacgacctccgcttcgaggaggcccgcgtcctggtccgccggcgtggcggcgaggtcgac
tacgtcggcggcgaggacgtcgactacatggacgtctccccgcgccagatggtgtcggtc
gcgaccgccatgatcccgttcctcgagcacgacgacgccaaccgtgccctcatgggcgcg
aacatgatgcgccaggccgttccgctcatcaaggcggaggccccgctcgtcggcaccggc
atggagtaccgctccgcggtcgacgccggcgacgtcgtcaaggccgagaaggcaggtgtg
gtccaggaggtctccgcggactacatcaccaccgccaacgacgacggcacgtacatcacg
taccgcctggccaagttcgcccgctccaaccagggcacctcggtcaaccagaaggtcatc
gtccacgagggcgaccggatcgtcgagggccaggtcctcgccgacggtccggccaccgag
aacggtgagatggccctcggcaagaacctgctcgtggcgttcatgccgtgggagggtcac
aactacgaggacgcgatcatcctgtcgcagcgcctcgtgcaggacgacgtcctctcctcg
atccacatcgaggagcacgaggtcgacgcccgtgacaccaagctcggccccgaggagatc
acccgggacatcccgaacgtctccgaggaggtcctcgccgacctcgacgagcgcggcatc
atccgcatcggcgccgaggtcatcgccggcgacatcctcgtcggcaaggtgacccccaag
ggtgagaccgagctgacgccggaggagcgcctgctgcgcgcgatcttcggtgagaaggcc
cgtgaggtccgtgacacctcgctgaaggtgccgcacggcgagaccggcaaggtcatcggt
gtgcgcgtcttcgaccgcgaggagggcgacgagcttccccccggtgtgaaccagctggtg
cgcgtctacgtcgcgcagaagcgcaagatcaccgacggtgacaagctcgccggccgtcac
ggcaacaagggcgtcatctcgaagatcctgccgatcgaggacatgccgttcctggaggac
ggcaccccggtcgacatcatcctcaacccgctgggtgtgccgtcccgaatgaacccggga
caggtcctggagatccacctcggctggctcgccagccgcggctgggacgtctcgggcctc
gccgaggactgggcgcagcgcctgcaggtgatcggcgccgaccaggtcgccccgggcacg
aacgtcgcgacccccgtcttcgacggtgcgcgcgaggacgagctcgcgggtctgctccag
cacaccatcccgaaccgggacggcgagcgcatggtgcagccgaccggtaaggcgaggctg
ttcgacggccgctcc---------------------------------------------
------------------------------------------------------------
------------------------------------------------------------
------------------------------------------------------------
------------------------------------------------------------
------------------------------------------------------------
------------------------------------------------------------
------------------------------------------------------------
---------------------
>GCF_003121295 HLMAELBJ_02766 DNA-directed RNA polymerase subunit beta
------------------------------------------------------------
#NAME?
ggccgcctcgcgcaacgcctcgaccgccaatacgaacaacggcgccagcactgccccgct
gcgcatctcttttgcgaagatcaaggagcccctcgaggttccgaacctccttgcgctgca
gaccgagagcttcgactggctgctcggcaatgcggcctggaaggctcgcgtcgaggctgc
gctggaccgtggtgaggacgtccccacgaagtccggtctggaagagatcttcgaggagat
ctctccgatcgaggacttctccgggtcgatgtcgctgactttccgcgatcaccgtttcga
gcccccgaagaactccatcgacgagtgcaaggagcgcgacttcacgtacgcggccccgct
cttcgtcacggccgagttcaccaacaacgagaccggtgagatcaagtcccagacggtctt
catgggcgacttcccgctcatgacgcccaagggcaccttctgcatcaacggcaccgagcg
tgtcgtggtgtcgcagctggtccgttcccccggtgtctacttcgactcctccatcgacaa
gacgtccgacaaggacatcttcaccgccaagatcatcccgtcccggggtgcctggctgga
gatggaggtcgataagcgcgacatggtcggtgtccgtatcgaccgcaagcgcaagcagtc
cgtcaccgtcctgctcaaggcgctcggctggaccaccgagcagatcctcgaggagttcgg
cgagtacgagtccatgcgcgccaccctggagaaggaccacacccagggccaggacgacgc
gctgctggacatctaccgcaagctgcgtccgggcgagccgccgacccgtgaggccgcgca
gacgctgctggagaacctctacttcaaccccaagcgctacgacctggccaaggtcggccg
ctacaaggtcaacaagaagctgggcgcggacgccccgctcgacgcc---ggtgtgctcac
gatcgacgacatcatcgcgacgatcaagtacctggtgaagctgcacgccggtgagaccga
gacg--gtc---ggcgagaacggccagaccatcgtcgtcgagaccgacgacatcgaccac
ttcggcaaccgtcgtctgcgcaacgtcggcgagctcatccagaaccaggtccgtaccggc
ctggcccgtatggagcgcgtcgtccgcgagcggatgaccacccaggacgtcgaggcgatc
acgccgcagaccctgatcaacatccggccggtcgtcgcctccatcaaggagttcttcggc
accagccagctgtcccagttcatggaccagaccaacccgctgtcgggtctgacccacaag
cgccgtctgtcggcgctgggtccgggcggtctgtcccgtgagcgggccggcttcgaggtc
cgtgacgtccacccctcgcactacggccgtatgtgcccgatcgagacgccggaaggcccg
aacatcggtctgatcggctcgctcgcctcctatggccgggtcaacgccttcggctttgtg
gagaccccgtaccgcaaggt---catcg---ac---ggccaggtcaccgacgaggtcaac
tacctgaccgccgacgaggaagaccgctttgtcatcgcgcaggccaacgcgccgctgacc
gatgacctgcggtatgccgagagccgcgtgctggtccgccgccgcggcggtgagatcgac
tacgtcgcccccgacgaggtcgactacatggacgtctcgccgcgccagatggtgtcggtc
gcgaccgccatgatcccgttccttgagcacgacgacgccaaccgcgcgctcatgggatcg
aacatgatgcgccaggccgttccgctgatcaaggcggaggcgccgctggtcggcaccggc
atggagtaccgctgcgcggtggacgccggtgacgtcatcaaggccgagaaggacggtgtc
gtccaggaggtctccgccgactacgtcacggtggccaacgacgacggcacctacaacacc
taccgggtcgccaagttctcccgctccaaccagggcacctccttcaaccagaaggtggtt
gtggacgagggcgcccgcgtggtggccggccaggtgctggccgacggcccgtccaccgac
aacggtgagatggcgctcggcaagaacctgctggtggcgttcatgccgtgggagggccac
aactacgaggacgcgatcatcctgtcgcagcgcctcgtccaggacgacgtcctctcctcg
atccacatcgaggagcacgaggtggacgcccgggacaccaagctgggccccgaggagatc
acccgggacatccccaatgtctccgaggaggtcctggccgacctcgacgagcgcggcatc
atccgcatcggtgccgaggtcgtggccggcgacatcctggtcggcaaggtcaccccgaag
ggtgagaccgagctgaccccggaggagcgcctgctccgcgcgatcttcggtgagaaggcc
cgtgaggtccgtgacacctcgctgaaggtcccgcacggtgagatcggcaaggtcatcggc
gtccgcgtcttcgaccgcgaagagggcgacgagctcccgccgggcgtcaaccagctggtc
cgcgtctatgtggcccagaagcgcaagatcaccgacggtgacaagctcgccggccgccac
ggcaacaagggtgttatctccaagatccttccggtcgaggacatgcccttcctggaggac
ggcaccccggttgacatcatcctcaacccgctgggtgtcccgtcccgaatgaacccggga
caggtcctggagatccacctcggctggctggccagccagggctggaaggtcgagggcgac
#NAME?
aatgtcgccaccccggtcttcgacggtgcccgcgaggacgagatcgccggtctgttcgag
tccaccatccccaaccgcgacggcgagcgcatggtgcttccgtccggcaaggcccggatg
ttcgacggccgctccggc------------------------------------------
------------------------------------------------------------
------------------------------------------------------------
------------------------------------------------------------
------------------------------------------------------------
------------------------------------------------------------
------------------------------------------------------------
------------------------------------------------------------
---------------------
>GCF_003248355 PJFJBNBA_04373 DNA-directed RNA polymerase subunit beta
------------------------------------------------------------
#NAME?
ggccgcctcgcgcaacgcctcgaccgcgaatacgaacaacggcgccagcaccgccccgct
gcgcatctcttttgcaaagatcaaggagcccctcgaggttccgaacctcctcgcgctgca
gaccgagagctttgactggctcctcggcaatgccgcctggaaggctcgcgtcgaggctgc
tctggacagtggacaagatgtccccaccaagtccggcctggaggagatcttcgaggagat
ctccccgatcgaggacttctccgggtcgatgtcgctgacgttccgcgaccaccgcttcga
gccccccaagaactcgatcgacgagtgcaaggagcgcgacttcacgttcgccgccccgct
cttcgtcaccgccgagttcaccaacaacgagaccggcgagatcaagtcccagacggtctt
catgggcgacttcccgctcatgaccaacaagggcaccttcgtcatcaacggcaccgagcg
tgtcgtcgtgtcgcagctggtccgctcgccgggtgtctacttcgactcgtcgatcgacaa
gacgtccgacaaggacatcttctccgccaagatcatcccctcccggggtgcctggctgga
gatggagatcgacaagcgcgacatggtcggtgtccgcatcgaccgcaagcgcaagcagtc
cgtcaccgtcctcctgaaggcgctcggctggaccaccgagcagatcctggaggagttcgg
cgagtacgagtccatgcgcgccaccctggagaaggaccacacccagggccaggacgacgc
gctgctcgacatctaccgcaagctccgcccgggcgagccgcccacccgcgaggccgcgca
gacgctgctcgagaacctctacttcaacccgaagcgctacgacctcgcgaaggtcggccg
ctacaaggtgaacaagaagctcggcgccgacgagccgctggacgcc---ggcgtgctcac
caccgacgacgtcatcgcgaccatcaagtacctggtcaagctgcacgccggtgagaccga
gacg--gtg---ggcgagtccggccgcacgatcgtcgtcgagaccgacgacatcgaccac
ttcggcaaccgccgcctgcgcaacgtcggcgagctcatccagaaccaggtccgtacgggt
ctggcccgcatggagcgcgtcgtgcgcgagcgcatgacgacccaggacgtcgaggcgatc
acgccgcagaccctgatcaacatccggccggtcgtcgcctccatcaaggagttcttcggc
accagccagctgtcgcagttcatggaccagaacaacccgctgtcggggctcacccacaag
cgccgtctgtcggcgctcggcccgggtggtctctcccgtgagcgggccggcttcgaggtc
cgagacgtgcacccgtcccactacggacgcatgtgcccgatcgagacccccgaaggcccg
aacatcggtctgatcggttcgctcgcctcgtacggccgcgtcaacgcgttcggcttcatc
gagaccccgtaccgcaaggt---cgtcg---ac---ggccaggtcaccgacgaggtcgac
tacatcaccgccgacgaggaagaccgtttcgtcatcgcccaggcgaacgcgacgctctcc
gacgacctgcgcttcaccgagccccgcgtcctggtccgccgccgcggcggcgaggtcgac
tacgtccccagcgacgaagtcgactacatggacgtctcgccgcgccagatggtgtccgtc
gccaccgcgatgatccccttcctggagcacgacgacgccaaccgtgccctcatgggcgcg
aacatgatgcgccaggccgtgccgctcatcaagagcgaggcgccgctcgtcggcaccggc
atggagtaccgctgcgccaccgacgccggtgacgtgctcaaggccgagaaggacggtgtg
gtccaggaggtctccgcggactacatcaccgtgacgaacgacgacggcacgtacaccacg
taccgcatcgccaagttcacgcgctccaaccagggcacctcggtcaaccagaaggtcgtc
gtctccgagggcgaccgcgtcatcgagggccaggtcctcgccgacggcccggccaccgag
cacggcgagatggcgctcggcaagaacctgctcgtggcgttcatgccgtgggagggtcac
aactacgaggacgcgatcatcctgtcgcagcgcctcgtgcaggacgacgtcctctcctcg
atccacatcgaggagcacgaggtcgacgcccgtgacaccaagctcggccccgaggagatc
acccgggacatcccgaacgtctccgaggaggtcctcgccgacctcgacgagcgcggcatc
atccgcatcggtgccgaggtcgtcgccggcgacatcctcgtcggcaaggtcacgcccaag
ggtgagaccgagctgacccccgaggagcgcctgctccgcgcgatcttcggtgagaaggcg
cgcgaggtccgcgacacctcgctcaaggtcccgcacggcgagatcggcaaggtcatcggc
gtccgcgtcttcgaccgcgaagagggcgacgagctgccgccgggcgtgaaccagctggtc
cgcgtctacgtcgcgcagaagcgcaagatcaccgacggtgacaagctcgccggccgccac
ggcaacaagggcgtcatctcgaagatcctgccgatcgaggacatgccgttcctggaggac
ggcaccccggtcgacatcatcctcaacccgctgggtgttccttcccgaatgaaccccgga
caggttctggagatccacctcggctggctcgccagccgcggctgggacgtctccggcctc
ggtgacgagtgggccaagcggctccaggccatcggcgccgaccaggtcgcccccggcacc
aacgtcgccacgcccgtcttcgacggtgcgcgcgaggacgagatctccggcctcttccag
gccacgatcccgaaccgcgacggcgtccgcatggtgcagccctccggcaaggcccggctg
ttcgacggccgctcc---------------------------------------------
------------------------------------------------------------
------------------------------------------------------------
------------------------------------------------------------
------------------------------------------------------------
------------------------------------------------------------
------------------------------------------------------------
------------------------------------------------------------
---------------------
>GCF_000718155 DNGNCEEO_03198 DNA-directed RNA polymerase subunit beta
------------------------------------------------------------
#NAME?
ggccgcctcgcgcaacgcctcgacc---aatacgaacaacggtgccagcaccgccccgct
gcgcatctcctttgcaaagatcaaggagcccctcgaggttccgaacctcctggcgctgca
gaccgagagctttgactggctgctcggcaacgccgcctggaagtcccgcgtcgagtcggc
gcttgagagtggacaggacgtccccaccaagtccggtctggaagagatcttcgaggagat
ctcgccgatcgaggacttctccgggtcgatgtcgctgaccttccgcgaccaccgtttcga
gccggcgaagaactccgtcgacgagtgcaaggagcgcgacttcacgtacgcggcgccgct
cttcgtcacggccgagttcacgaacaacgagaccggtgagatcaagtctcagacggtctt
catgggcgacttcccgctcatgaccaacaagggcaccttcgtcatcaacggcaccgagcg
cgtcgtcgtgtcgcagctcgtccgttccccgggtgtctacttcgactcctccatcgacaa
gacgtccgacaaggacatcttctccgccaagatcatcccgtcccggggtgcctggctgga
gatggaggtcgacaagcgcgacatggtcggtgtccgcatcgaccgcaagcgcaagcagtc
cgtcaccgtcctcctcaaggctctcggctggaccaccgagcagatcctggaggagttcgg
cgagtacgagtccatgcgcgccaccctggagaaggaccacacccagggccaggacgacgc
gctgctcgacatctaccgcaagctgcgcccgggcgaaccgccgacccgcgaggccgctca
gacgctgcttgagaacctctacttcaacccgaagcgctacgacctcgccaaggtcggccg
ctacaaggtgaacaagaagctcggcgccgacgagccgctggacgcc---ggtgtgctcac
caccgacgacatcatcgcgacgatcaagtacctcgtgaagctccacgcgggcgagaccga
gacc--atc---ggtgagtcgggccgttcgatcgtcgtcgagaccgacgacatcgaccac
ttcggcaaccgtcgtctgcgcaacgtcggcgagctcatccagaaccaggtccgcacgggt
ctggctcgtatggagcgcgtcgtccgcgagcggatgacgacccaggacgtcgaggcgatc
acgccgcagaccctgatcaacatccggccggtcgtcgcctccatcaaggagttcttcggc
accagccagctgtcgcagttcatggaccagaacaacccgctgtcgggtctgacgcacaag
cgtcgtctctcggcgctgggtcccggtggtctgtcccgtgagcgggcaggcttcgaggtc
cgtgacgtgcacccgtcgcactacggccgcatgtgcccgatcgagacccccgaaggcccg
aacatcggtctgatcggctcgctcgcctcctacggccgcgtcaacgcgttcggtttcgtc
gagaccccgtaccgcaaggt---cgtcg---ag---ggtgtcgtcacggacgaggtcgac
tacctgaccgcggacgaggaagaccgcttcgtgatcgcccaggccaacgccggcctgaac
gacgagatgcgcttcaccgagaaccgcgtgctggtccgccgtcgtggcggcgagatcgac
tacatcgccggcgacgacgtcgactacatggacgtctccccgcgccagatggtgtccgtc
gcgaccgcgatgatccccttcctggagcacgacgacgccaaccgtgccctcatgggcgcg
aacatgatgcgccaggccgttccgctcatcaaggcggaggccccgctcgtcggcaccggc
atggagtaccgctgtgcggtcgacgccggtgactcgatcaaggcggagaaggacggtgtc
gtccaggaggtctcggccgactacatcaccgtcgccaacgacgacggcacgtacaccacg
taccgcgtcgccaagttctcccgctcgaaccagggcacctcggtcaaccagaaggtcatc
gtcaacgagggtgaccggatcatcgaggcccaggtcctcgccgacggtcctgcgaccgaa
gagggcgaaatggccctcggcaagaacctgctcgtcgcgttcatgccgtgggagggtcac
aactacgaggacgcgatcatcctgtcgcagcgcctcgtgcaggacgacgtcctctcctcg
atccacatcgaggagcacgaggtcgacgcccgtgacaccaagctcggccccgaggagatc
acccgggacatcccgaacgtctccgaggaggtcctcgcggacctcgacgagcgcggcatc
atccgcatcggtgcggacgtcgtcgccggcgacatcctggtcggcaaggtcacgcccaag
ggcgagaccgagctgaccccggaggagcgcctgctccgcgcgatcttcggtgagaaggcc
cgcgaggtgcgtgacacctcgctcaaggttcctcacggtgagatcggcaaggtcatcggt
gtccgcgtcttcgaccgcgaggagggcgacgagcttcctccgggcgtgaaccagctggtc
cgcgtctacgtcgcccagaagcgcaagatcaccgacggtgacaagctcgccggccgccac
ggcaacaagggtgtcatctccaagatccttccgatcgaggacatgcccttccttgaggac
ggcacgccggtcgacatcatcctgaacccgctgggtgtcccgtcccgaatgaacccggga
caggtcctggagatccacctcggctggctcgccagccgtggctgggacgtctccggcctc
gcggacgagtgggcgcagcgcctccaggcgatcggcgccgaccaggtcgcccccggtacc
aacgtcgcgaccccggtcttcgacggtgcccgcgaggacgagctggccggcctgctccag
cacaccatcccgaaccgtgacggcgagcgcatggtgctcccgaccggtaaggcgcgtctg
ttcgacggccgctccggc------------------------------------------
------------------------------------------------------------
------------------------------------------------------------
------------------------------------------------------------
------------------------------------------------------------
------------------------------------------------------------
------------------------------------------------------------
------------------------------------------------------------
---------------------
>GCF_001746465 OIEJDIFJ_03221 DNA-directed RNA polymerase subunit beta
atggccga--cttccctgaccagggaattctgccg----------------------ctg
tgc-cagcttgggaccggtacgcgcgtagtgagtccgagccctcggaaggaccccctctt
ggccgcctcgcgcaacgcctcgacctccaatacgaacaacggcgccagcaccgccccgct
gcgcatctcctttgcaaagatcaaggagcccctcgaggttcctaacctcctcgcgctgca
gaccgagagctttgactggctgctcggcaatgccgcttggaagggtcgcgtcgaggccgc
tctcgagagcggacaggacgtccccaccaagtctggtctggaagagatcttcgaggagat
ctcgccgatcgaggacttctccgggtcgatgtcgctgacgttccgcgaccaccggttcga
gccgccgaagaactcgatcgacgagtgcaaggagcgcgacttcacgttcgccgctcccct
cttcgtcaccgcagagttcaccaacaacgagaccggcgagatcaagtcccagacggtctt
catgggcgatttcccgctcatgaccaacaagggcaccttcgtcatcaacggcaccgagcg
tgtcgtcgtgtcgcagctggtccgctcgccgggtgtctacttcgactcctccatcgacaa
gacgtccgacaaggacatcttctccgccaagatcatcccgtcccggggtgcctggctgga
gatggagatcgacaagcgcgacatggtcggtgtccgcatcgaccgcaagcgcaagcagtc
cgtgaccgttctcctcaaggctctcggttggaccaccgagcagatcctcgaagagttcgg
cgagtacgagtccatgcgcgccaccctggagaaggaccacacccagggccaggacgacgc
gctgctcgacatctaccgcaagctccgcccgggcgagccgcccacgcgcgaggccgctca
gacgctgctcgagaacctctacttcaacccgaagcgctacgacctcgcgaaggtcggccg
ctacaaggtgaacaagaagctcggcgccgacgagccgctgaacgcg---ggtgtcctcac
cagcaaggacatcatcgccaccatcaagtacctggtccggctgcacgccggcgaggtcga
gacg--gtc---ggcgagtcgggccggagcatcgtcgtcgagaccgacgacatcgaccac
ttcggcaaccgtcgtctgcgtaacgtcggcgagctcatccagaaccaggtccgcacgggt
ctggctcgtatggagcgcgtcgtacgcgagcggatgacgactcaggacgtcgaggcgatc
acgccgcagaccctgatcaacatccggccggtcgtcgcctcgatcaaggagttcttcggc
accagccagctgtcgcagttcatggaccagaacaacccgctgtcgggtctcacccacaag
cgccgtctgtcggcgcttggtccgggtggtctctcccgtgagcgggccggcttcgaggtc
cgtgacgtgcacccgtctcactacggccgcatgtgccccattgagactcccgaaggcccg
aacatcggtctgatcggttcgctcgcctcgtacggacgcgtcaacgcgttcggtttcgtc
gagacgccgtaccgccgcgt---caccg---aa---ggtgtggtcaccgacgaggtcgac
tacctgacggccgacgaggaagaccgcttcgtgatcgcccaggccaacgcgacgctgggt
gaggacatgcgcttcaccgagtcgcgcgtgctcgtccgccgtcgtggcggcgagatcgac
tacatccccggcgacgacgtcgactacatggacgtctcgccgcgccagatggtgtcggtc
gcgaccgcgatgatcccgttcctcgagcacgacgacgccaaccgcgcgctcatgggcgcg
aacatgatgcgtcaggccgtgccgctgatcacgtccgaggcgccgctcgtcggcaccggc
atggagtaccgctgcgcggtcgacgccggtgacgtcatcaaggcggagaaggacggtgtg
gtccaggaggtttccgcggactacgtcaccgtcgccaacgacgacggcacgtacaccacg
taccggatcgcgaagttctcccgctccaaccagggcacctccgtcaaccagaaggttgtc
gtggacgagggcgcccgggtcgtcgagggccaggtcctcgccgacgggcccgccacccag
cagggtgagatggcgctcggcaagaacctgctcgtggcgttcatgccgtgggagggtcac
aactacgaagacgcgatcatcctcagccagcgtctggtgcaggacgacgtcctctcctcg
atccacatcgaggagcacgaggtcgacgcccgtgacaccaagctcggccccgaggagatc
acccgggacatcccgaacgtctccgaagaggtcctcgcggacctcgacgagcgcggcatc
atccgtatcggtgccgaggtcgtcgccggtgacatcctcgtcggcaaggtcacgcccaag
ggtgagaccgagctgacgccggaagagcgcctgctgcgcgcgatcttcggtgagaaggcg
cgcgaggtgcgcgacacctcgctgaaggtgccgcacggcgaggtcggcaagatcatcggc
gtccgcgtcttcgaccgcgaagagggcgacgagctgccgccgggcgtgaaccagctggtt
cgcgtctacgtcgcgcagaagcgcaagatcaccgatggtgacaagctcgccggccgtcac
ggcaacaagggcgtcatctcgaagatcctgccgatcgaggacatgccgttcatggaggac
ggcaccccggtcgacatcatcctcaacccgctgggtgtcccgtcccgaatgaacccggga
caggtcctcgaaatccacctgggctggctcgccagtcagggctggaaggtcgaggg---c
agcgaggagtggatggagcgcctcaaggtcatcggcgccgacgaggtcgcccccggcacc
aacgtcgccaccccggtgttcgacggtgcgcgcgaggacgagatc---------------
------------------------------------------------------------
------------------------------------------------------------
------------------------------------------------------------
------------------------------------------------------------
------------------------------------------------------------
------------------------------------------------------------
------------------------------------------------------------
------------------------------------------------------------
------------------------------------------------------------
---------------------
>GCF_001445835 HEKOFLHF_00776 DNA-directed RNA polymerase subunit beta
------------------------------------------------------------
#NAME?
ggccgcctcgcgcaacgcctcgactgccatcacgaacaacggcgccagcaccgccccgct
gcgcatctcattcgcaaagatccgggagcccctcgaggtaccgaacctcctcgcgttgca
gaccgagagcttcgactggctgctcgggaacgccgcgtggaaggcgcgggtcgaggccgc
cctggagagtgggcgcgacgtccccaccaagtccggcctcgaagagatcttcgaagagat
ctccccgatcgaggacttctccgggtcgatgtcgctcaccttccgcgaccaccgcttcga
gcctccgaagaactcgatcgacgagtgcaaggagcgcgacttcacctacgccgcgccgct
cttcgtcaccgccgagttcaccaacaacgagaccggtgagatcaagtcccagacggtctt
catgggggacttccccctgatgaccaacaagggcaccttcatcatcaacggcaccgagcg
cgtggtggtctcccagctcgtccgttccccgggtgtctacttcgacaagcagatcgacaa
gacctccgacaaggacatcttctccgccaaggtcatcccctcccggggtgcctggctgga
gctcgaggtggacaagcgggacaccgtcggtgtccgcatcgaccgcaagcgcaagcagtc
ggtgaccgtgctgctcaaggccctgggctggacctccgaccagatcctggaggagttcgg
cgagtacgagtcgatgcgcaccaccctggagaaggaccacacccagggccaggacgacgc
gctgctggacatctaccgcaagctgcgtccgggcgagccgccgacccgcgaggccgcgca
gaccctgctggagaacctctacttcaaccccaagcggtacgacctggccaaggtcggccg
gtacaaggtcaacaagaagctcggcaccgaccagcccctcgactcc---ggcgtgctgac
catcgaggacgtcatcgcgaccatcaagtacctggtcaagctgcacgccggggagacgga
gacc--acg---ggccggaacgggcagcggatcgtcgtcgagaccgacgacatcgaccac
ttcggcaaccgccgcctgcgcaacgtcggcgagctcatccagaaccaggtccgcaccggc
ctggcccggatggagcgggtcgtccgcgagcggatgaccacccaggacgtcgaggcgatc
acgccgcagacgctgatcaacatccggcctgtcgtcgcctccatcaaggagttcttcggc
accagccagctctcgcagttcatggaccagaccaacccgctctccgggctgacccacaag
cgccgcctgtcggcgcttggccccggtggtctgagccgtgagcgggccggcttcgaggtc
cgcgacgtgcacccctcgcactacggccggatgtgcccgatcgagacccccgaaggtccg
aacatcggtctgatcggttcgctggcgtcgtacggccgggtcaacgcgttcggcttcgtc
gagaccccctaccgcaaggt---cgtgg---ac---ggcgtggtcaccgaggaggtggcg
ttcctcaccgcggacgaggaggaccgctacgtcatcgcccaggccaacgcgccgctgacg
gacgacaacaccttcgccgagtcccgggtcctggtccgccgccgcggcggtgagatcgac
tacgtcccgggcacccaggtggactacatggacgtctccccgcgccagatggtgtcggtg
gcgaccgccatgatcccgttcctggagcacgacgacgccaaccgcgcgctgatgggctcc
aacatgatgcggcaggccgtgccgctgctgaaggccgaggcgccgctggtcggcaccggc
atggagtaccgctgcgcggtggacgccggcgacgtgatcaccgccgagaaggacggcgtg
gtccaggaggtctccgcggactacatcaccgtcgccaacgacgacggcacctacaccacc
taccgggtggccaagttccagcgctccaaccagggcacctccttcaaccagaaggtcctg
gtggacgagggttcccgggtggtggccggccaggtgctcgcggacggcccctgcacccag
aacggcgagatggcgctcggcaagaacctcctggtggcgttcatgtcctgggagggccac
aactacgaggacgccatcatcctctcccagcgcctggtccaggacgacgtcctgtcctcg
atccacatcgaggagcacgaggtggacgcccgggacaccaagctcggcccggaggagatc
acccgggacatcccgaacgtctccgaggaggtcctggccgacctcgacgagcgcggcatc
atccggatcggcgccgaggtgatcgccggcgacatcctcgtgggcaaggtcacccccaag
ggcgagaccgagctgaccccggaggagcggctgctgcgcgcgatcttcggcgagaaggcc
cgcgaggtccgcgacacctcgctgaaggtcccgcacggtgagaccggcaaggtcatcggc
gtccgggtcttcgaccgcgaggagggcgacgagctcccgcccggcgtcaaccagctcgtc
cgggtctacgtcgcccagaagcgcaagatcactgacggtgacaagctggccggtcggcac
ggcaacaagggcgtcatctccaagatcctcccggtggaggacatgccgttcctcgaggac
ggcaccccggtggacatcatcctcaacccgctgggtgtcccctcccggatgaaccccggg
caggtcctggagatccatctcggctggctcgccaaggccggctggaaggtggagggcgag
gacgccgagtggaagcggcggctgaaggtgatcggcgccgacgaggtggcgcccggcacc
aacgtcgccaccccggtgttcgacggtgcccgcgaggacgagatcaccggtctgttcgag
tccaccatccccaaccgcgacggtgaccggctggtgctgccgtccggcaaggcccggctc
ttcgacggccgctcc---------------------------------------------
------------------------------------------------------------
------------------------------------------------------------
------------------------------------------------------------
------------------------------------------------------------
------------------------------------------------------------
------------------------------------------------------------
------------------------------------------------------------
---------------------
>GCF_000719415 ELPHNFKE_06635 DNA-directed RNA polymerase subunit beta
------------------------------------------------------------
#NAME?
ggccgcgccgcgcaacgcctcgaac---------aattccgccgcatccaccgccccgct
ccgcgtctccttcgcgaagatcaaggagccccttgaggtcccgaacctcctggccctgca
gaccgagagctttgactggctgctcggcaacgcggcctggaagtcccgggtcgagcaggc
gctggagtccggtcaggacgtccccaccaagtccggtctggaggagatcttcgaggagat
ctctccgatcgaggacttcagcgggtcgatgtccctgaccttccgcgaccaccgtttcga
gccgccgaagaactccattgacgagtgcaaggaccgcgacttcacgtacgcggccccgct
cttcgtcacggccgagttcaccaacaacgagaccggtgagatcaagtctcagacggtctt
catgggcgacttcccgctcatgacccacaagggcacgttcgtgatcaacggcaccgagcg
cgtcgtcgtgtcgcagctcgtccgctccccgggtgtgtacttcgactccaccctggacaa
ggtgtccgacaaggacatctactcctgcaaggtcatcccctcgcgtggtgcctggctgga
gatggagatcgacaagcgcgacatggtcggcgtccgcatcgaccgcaagcgcaagcagtc
cgtcaccgtgctgctgaaggctctcggctggaccaacgagatgattctcgaggagttcgg
cgagtacgagtcgatgcgcaacaccctggagaaggaccacacccagggccaggacgacgc
gctgctggacatctaccgcaagctgcgcccgggcgagccgccgacgcgcgaggccgcgca
gacgcttctggagaacctgtacttcaacccgaagcgctacgacctggccaaggtcggtcg
ttacaagctcaaccgcaagctgggcaacgccgagtcgctggactcc---ggcgtgctcac
cgagcccgacatcatcggtgcgatcaagtacctggtgaagctgcacgccggtgagaccga
gtg---gcg--tgacgagaccggccgcgacatcgtggtcgaggtcgacgacatcgaccac
ttcggcaaccgccgcctgcgcaacgtcggcgagctcatccagaaccaggtccgtacgggt
ctcgcccgcatggagcgtgtcgtgcgcgagcgcatgaccacccaggacgtcgaggcgatc
acgccgcagaccctgatcaacatccggccggtcgtcgcctccatcaaggagttcttcggc
accagccagctgtcgcagttcatggaccagacgaacccgctgtcgggcctgacccacaag
cgccgtctgtccgccctcggtcccggtggtctctcccgcgagcgcgccggcttcgaggtc
cgtgacgtgcacccctcgcactacggccgcatgtgtccgatcgagaccccggaaggcccg
aacatcggtctgatcgggtcgctggcctcgtacggccgggtcaacgccttcggcttcatc
gagaccccgtaccgcaaggt---cgtcg---ac---ggtgtcgtcaccgagaaggtggac
tacctcaccgccgacgaggaggaccgctacgtcatcgcccaggcgaacgccccgctgacc
gcggacctgcacttcgccgagccgcgcgtcctggtccgccgccgtggcggcgagatcgac
tacatccccggcaccgagatcgactacatggacgtctcgccgcgccagatggtgtcggtc
gcgaccgccatgatcccgttcctcgagcacgacgacgccaaccgcgcgctcatgggctcg
aacatgatgcgccaggcggtgccgctgctgaagagcgaggccccgctggtcggcaccggc
atggagtaccgctgcgccgtcgacgccgcggacgtcatcaccgccgagaaggccggtgtg
gtgcaggaggtctcggccgactacgtcaccgtggccaacgacgacggcacgtacaccacg
taccgcgccgccaagttcacccgctccaaccagggcaccgccttcaaccagaaggtgctc
gtggacgagggcgcccgggtcgaggtcaaccaggtgctggccgacggcccgtgcaccgac
gagggcgagatggccctcggcaagaacctgctcgtggcgttcatgtcgtgggagggtcac
aactacgaggacgcgatcatcctgtcgcagcgcctcgtgcaggacgacgtcctctcctcg
atccacatcgaggagcacgaggtcgacgcccgtgacaccaagctcggccccgaggagatc
acccgggacatcccgaacgtctccgaggaggtcctcgccgacctcgacgagcgcggcatc
atccggatcggcgccgacgtcgtcaccggtgacatcctcgtcggcaaggtcaccccgaag
ggtgagaccgagctgacccccgaggagcgcctgctccgcgcgatcttcggcgagaaggcc
cgtgaggtccgcgacacctcgctgaaggtgccgcacggtgagtccggcaaggtcatcggc
gtccgcgtcttcgaccgcgaggagggcgacgagcttcccccgggtgtgaaccagctggtc
cgcgtctacgtggcccagaagcgcaagatcaccaacggtgacaagctcgccggccgccac
ggcaacaagggtgtcatctccaagatcctcccggtcgaggacatgcccttcctcgaggac
ggcaccccggtcgacatcatcctcaacccgctgggtgtcccgtcccgaatgaacccggga
caggtcctggagatccacctcgggtggctcgccaagcagggctgggacgtctccggtctc
gccgacgagtgggcccagcgcctccaggcgatcggcgccgaccgggtcgagggcggcacc
aacctcgccaccccggtcttcgacggcgcccgcgaggacgagatcaccggcctgctggac
aacaccaccctcacccgtgacggtgagcgcctggtgaactccaccggcaaggcccgcctg
ttcgacggccgctccggcgagccg------------------------------------
------------------------------------------------------------
------------------------------------------------------------
------------------------------------------------------------
------------------------------------------------------------
------------------------------------------------------------
------------------------------------------------------------
------------------------------------------------------------
---------------------
>GCF_002155885 NNDAJCPH_06630 DNA-directed RNA polymerase subunit beta
------------------------------------------------------------
#NAME?
ggccgcctcgcgcaacgcctcgactgccaatacgaacaatggcgccagcaccgccccgct
gcgcatctcctttgcgaagatcaaggagcctctcgaggttccgaacctcctcgcgctgca
gaccgagagcttcgattggctgctcggcaatgccgcgtggaaggctcgcgtcgaggctgc
gctggacagcggtcaggacgtccccaccaagtccggtctggaagagatcttcgaggagat
ctccccgatcgaggacttctccgggtcgatgtccctgaccttccgtgatcatcgtttcga
gccgccgaagaactcgatcgacgagtgcaaggagcgtgacttcacctacgccgctccgct
cttcgtcacggccgagttcaccaacaatgagaccggtgagatcaagtcccagacggtctt
catgggcgacttcccgctcatgaccgacaagggcaccttctgcatcaacggcaccgagcg
tgtcgtcgtctcgcagctggtccgctcgccgggtgtctacttcgactcctccatcgacaa
gacgtccgacaaggacatcttctcggtcaaggtcatcccctcccgtggtgcctggctgga
gatggagatcgacaagcgcgacatggtcggtgtccgcatcgaccgcaagcgcaagcagtc
cgtcaccgtcctcctgaaggcgctcggctggaccaccgagcagatcctcgaggagttcgg
cgagtacgagtccatgcgcgccaccctggagaaggaccacacccagggccaggacgacgc
gctgctcgacatctaccgcaagctgcgcccgggcgagccccccacgcgggaggccgcgca
gacgctgctggagaacctctacttcaacccgaagcgctacgacctggcgaaggtcggccg
ctacaaggtcaacaagaagctgggcgcggccgctccgctggacgcg---ggcgtgctgac
ggtcgaggacatcatcgcctcgatcaagtacctggtgaagctgcacgccggtgagaccga
gacc--gtc---ggggacaacggccagtccgtggtcgtcgagaccgacgacatcgaccac
ttcggcaaccgccgcatccgtaacgtcggcgagctgatccagaaccaggtccgcacgggt
ctggcgcgtatggagcgcgtcgtccgcgagcgcatgaccactcaggacgtcgaggcgatc
acgccgcagaccctgatcaacatccggccggtcgtcgcctccatcaaggagttcttcggc
accagccagctgtcgcagttcatggaccagacgaacccgctgtcgggtctgacccacaag
cgccgtctgaacgcgctcggccccggtggtctgtcccgtgagcgggcgggcttcgaggtc
cgtgacgtgcacccctcgcactacggccgcatgtgcccgatcgagacgcccgaaggcccg
aacatcggtctgatcggctcgctcgcctcgtacggccgggtcaacgcgttcggtttcatc
gagaccccgtaccgcaaggt---cgtcg---ag---ggtgtcgtcaccgacgaggtgcac
tacctgacggccgacgaggaggaccgcttcgtcatcgcgcaggccaacgcgccgctgacg
aacgatctgcacttcgccgagaaccgcgtcctggtccgccgccgtggcggtgaggtcgac
tacatccccggcgacgacgtcgactacatggacgtctcgccgcgccagatggtgtcggtc
gcgaccgccatgatcccgttcctggagcacgacgacgccaaccgcgcgctcatgggctcg
aacatgatgcgccaggccgtgccgctgatcaaggcggagtccccgctggtcggcaccggc
atggagtaccgctgcgcggtcgacgccggcgacgtcatcaaggccgagaaggacggtgtc
gtccaggaggtctccgccgactacgtgacggtggccaacgacgacggcacctacaccacc
taccgggtggccaagttctcccgctccaaccagggcacctccttcaaccagaaggtcgtc
gtggacgagggcgcgcgggtgatcgccggccaggtgctggccgacggcccgtccaccgag
gacggcgagatggcgctcggcaagaacctcctggtggcgttcatgccgtgggagggccac
aactacgaggacgcgatcatcctcagccagcgtctggtgcaggacgacgtcctctcctcg
atccacatcgaggagcacgaggtcgacgcccgggacaccaagctgggccccgaggagatc
acccgggacatcccgaacgtctccgaggaggtcctggccgacctcgacgagcgcggcatc
atccgcatcggcgccgaggtcgtggccggggacatcctggtcggcaaggtcaccccgaag
ggtgagaccgagctgaccccggaggagcgcctgctgcgcgcgatcttcggtgagaaggcc
cgtgaggtccgtgacacctcgctgaaggtgccgcacggcgagatcggcaaggtcatcggc
gtgcgcgtcttcgaccgcgaggagggcgacgagctgccgccgggcgtgaaccagctggtc
cgcgtctacgtggcgcagaagcgcaagatcaccgacggtgacaagctcgccggccgccac
ggcaacaagggcgtcatctccaagatccttccggtcgaggacatgccgttcctggaggac
ggcaccccggtcgacatcatcctcaacccgctgggtgtcccgtcccgaatgaacccgggg
caggtcctggagatccacctcggctggctggcctcccggggctggaaggtcgagggctcc
#NAME?
aacgtcgcgaccccggtcttcgacggcgcccgtgaggacgagatcgccggtctcttcgac
tcgacgattccgaaccgcgacggcgaccgcctggtccagtcgtccggtaaggcccggctg
ttcgacggccgctccggc------------------------------------------
------------------------------------------------------------
------------------------------------------------------------
------------------------------------------------------------
------------------------------------------------------------
------------------------------------------------------------
------------------------------------------------------------
------------------------------------------------------------
---------------------
>GCF_000721045 DJCEKPJF_05960 DNA-directed RNA polymerase subunit beta
------------------------------------------------------------
#NAME?
ggccgcctcgcgcaacgcctcgactgccaatacgaacaacggcgacagcaccgccccgct
gcgcatctcttttgcgaagatcaaggagcccctcggggttccgaacctccttgcgctgca
gaccgaaagcttcgactggctgctcggcaatgccgcatggaagggtcgcgtcgaggctgc
gctggaaagtggtcaggacgtccccaccaagtccggtctggaggagatcttcgaagagat
ctccccgatcgaggacttctccgggtcgatgtcgctgacgttccgcgaccaccgattcga
gcccccgaagaactccatcgacgagtgcaaggagcgcgacttcacgtacgcggccccgct
cttcgtcaccgccgagttcaccaacaacgagaccggggagatcaagtcccagacggtctt
catgggcgacttcccgctcatgaccaacaagggcaccttctgcatcaacggcaccgagcg
tgtcgtcgtctcgcagctggtccgctcgccgggtgtctacttcgacagccagatcgacaa
gacctccgacaaggacatcttcaccgccaagatcatcccgtcccggggtgcctggctgga
gatggagatcgacaagcgcgacatggtcggcgtgcgcatcgaccgcaagcgcaagcagtc
ggtgaccgtcctcctcaaggccctcggctggacgaccgagcagatcctcgaggagttcgg
cgagtacgagtccatgcgcgccaccctggagaaggaccacacccagggccaggacgacgc
gctgctcgacatctaccgcaagctgcgtccgggcgagccgccgacgcgcgaggccgcgca
gacgctgctggagaacctctacttcaacccgaagcgctacgacctggcgaaggtcggccg
ctacaaggtcaacaagaagctcggcggtgacgagccgctcgacgcg---ggcgtgctgac
caccgacgacatcatcgccacgatcaagtacctggtgaagctccacgcgggcgagaccga
gacg--atc---ggcgagaacggcacggagatcgtcgtcgagaccgacgacatcgaccac
ttcggcaaccgccgtctgcgcaacgtcggcgagctgatccagaaccaggtccgtacgggt
ctcgcccgtatggagcgcgtcgtgcgcgagcgcatgaccacccaggacgtcgaggcgatc
acgccgcagaccctgatcaacatccggccggtcgtcgcctccatcaaggagttcttcggc
accagccagctgtcccagttcatggaccagaccaacccgctgtcgggcctgacccacaag
cgccgtctgtcggcgctgggccccggtggtctctcccgtgagcgggccggcctggacgtc
cgtgacgtgcacccctcgcactacggccgcatgtgcccgatcgagacgcccgaaggcccg
aacatcggtctgatcggttcgctcgcctcgtacggccgggtcaacgtcttcggcttcatc
gagacgccgtaccgcaaggt---cgtcg---ac---ggccgggtcaccgagcaggtcgac
tacctgaccgccgacgaggaagaccgcttcctgatcgcccaggcgaacgcgcccctcacc
gaggacatgcagttcgccgagggccgcgtgatgtgccgccgccgcggtggtgaggtcgac
ctcgccgcccgcgaggacgtggactacatggacgtctcgccgcgccagatggtgtcggcc
gcgaccgccatgatccccttcctggagcacgacgacgccaaccgcgcgctcatgggatcg
aacatgatgcgccaggccgtgccgctgatcaaggcggaggccccgctggtcggcaccggc
atggagtaccgctgcgcggtcgacgccggtgacgtcatcaaggcggagaaggacggtgtg
gtccaggaggtctccgcggactacatcaccgtcgccaacgacgacggcacgtacaccacg
taccgcgtcgccaagttcacccgctcgaaccagggcacctccttcaaccagaaggtcgtc
gtggacgagggcgcccgtgtggtcgtgggccaggtgctcgccgacggtccgtccacggac
gagggcgagatggcgctcggcaagaacctcctcgtggcgttcatgccgtgggagggccac
aactacgaggacgcgatcatcctgtcgcagcgcctcgtgcaggacgacgtcctgtcctcg
atccacatcgaggagcacgaggtcgacgcccgggacaccaagctcggcccggaggagatc
acccgggacatcccgaacgtctccgaggaggtcctctcggacctcgacgagcgcggcatc
atccggatcggtgccgaggtcgtcgccggcgacatcctcgtcggcaaggtcacgcccaag
ggtgagaccgagctgacccccgaggagcgcctgctgcgcgcgatcttcggtgagaaggcc
cgtgaggtccgtgacacctcgctgaaggtcccgcacggcgagatcggcaaggtcatcggc
gtccgcgtcttcgaccgcgaggagggcgacgagctgcccccgggcgtgaaccagctggtc
cgcgtctacgtggcgcagaagcgcaagatcaccgacggtgacaagctcgccggccgccac
ggcaacaagggcgtcatctccaagatcctgccggtcgaggacatgccgttcctggaggac
ggcaccccggtcgacatcatcctcaacccgctgggtgtcccgtcccgaatgaacccggga
caggtcctggagatccacctcggctggctcgccagccagggctggaaggtcgagggcgac
#NAME?
aacgtcgcgaccccggtcttcgacggtgcgcgcgaggacgagctcgccggtctgttcgac
gcgacgctgcccaaccgcgacggcgagcggatggtcaagaacaccggcaaggcccggatg
ttcgacggccgttccggt------------------------------------------
------------------------------------------------------------
------------------------------------------------------------
------------------------------------------------------------
------------------------------------------------------------
------------------------------------------------------------
------------------------------------------------------------
------------------------------------------------------------
---------------------
>GCF_001279765 CIAIJIBP_04276 DNA-directed RNA polymerase subunit beta
------------------------------------------------------------
#NAME?
ggccgcctcgcgcaacgcctcgacc---aatacgaacaacggtgccagcaccgccccgct
gcgcatctcctttgcaaagatcaaggagcccctcgaggttccgaacctcctggcgctgca
gaccgagagctttgactggctgctcggcaatgccgcctggaagtctcgcgtcgagtcggc
gcttgagagtggacaggacgtccccaccaagtccggtctggaagagatcttcgaggagat
ctcgccgatcgaggacttctccgggtcgatgtcgctgaccttccgcgaccaccgtttcga
gccggcgaagaactccgtcgacgagtgcaaggagcgcgacttcacgtacgcggctccgct
gttcgtcacggccgagttcacgaacaacgagaccggagagatcaagtctcagacggtctt
catgggcgacttcccgctcatgaccaacaagggcaccttcgtcatcaacggcaccgagcg
tgtcgtcgtgtcgcagcttgtccgttcccctggtgtctacttcgactcctccatcgacaa
gacgtccgacaaggacatcttctccgccaagatcatcccgtcccggggtgcctggctgga
gatggagatcgacaagcgcgacatggtcggcgtccgcatcgaccgcaagcgcaagcagtc
cgtcaccgtcctcctgaaggctctcggctggaccaccgagcagatcctcgaggagttcgg
cgagtacgagtccatgcgcgccaccctggagaaggaccacacccagggtcaggacgacgc
gctgctcgacatctaccgcaagctgcgcccgggcgagccgccgacccgcgaggccgctca
gacgctgctcgagaacctctacttcaaccccaagcgctacgacctcgccaaggtcggccg
ctacaaggtgaacaagaagctcggcgccgacgagccgctcgacgcc---ggtgtgctcac
caccgacgacgtcatcgccacgatcaagtacctggtcaagctgcacgccggcgagaccga
gacg--atc---ggcgagtccggccgttcgatcgtggtcgagaccgacgacatcgaccac
ttcggcaaccgtcgtctgcgcaacgtcggcgagctcatccagaaccaggtccgcacgggt
ctggctcgtatggagcgcgtcgtgcgcgagcgcatgaccacccaggacgtcgaggcgatc
acgccgcagaccctgatcaacatccggccggtcgtcgcctccatcaaggagttcttcggc
accagccagctgtcccagttcatggaccagaacaacccgctctcgggcctgacccacaag
cgccgcctgtcggcgctgggccccggcggtctgtcccgtgagcgggccggcttcgaggtc
cgtgacgtccacccgtcgcactacggccgcatgtgcccgatcgagacccccgaaggcccg
aacatcggtctgatcggctcgctcgcgtcctacggccgcgtcaacgcgttcggtttcgtc
gagaccccgtaccgcaaggt---catcg---ac---ggcgtcgtcaccgacgaggtcgac
tacctgacggccgacgaggaagaccgcttcgtcatcgcgcaggccaacgcggccctgtcc
gaggacatgcgcttcaccgagaaccgcgtcctggtccgccgtcgtggcggcgagatcgac
tacatcgccggcggcgacgtcgactacatggacgtctccccgcgccagatggtgtccgtc
gcgaccgcgatgatccccttcctggagcacgacgacgccaaccgtgccctcatgggcgcg
aacatgatgcgccaggccgttccgctcatcaaggcggaggccccgctcgtcggcaccggc
atggagtaccgctgtgcggtcgacgccggtgactcgatccgtgcggagaaggacggtgtc
gtccaggaggtctcggccgactacatcaccgtcgccaacgacgacggcacgtacaccacg
taccgcgtcgccaagttctcccgctcgaaccagggcacctcggtcaaccagaaggtcatc
gtcaacgagggtgaccggatcgtcgagtcccaggtcctcgccgacggtcccgcgaccgaa
gagggcgagatggccctcggcaagaacctgctcgtcgcgttcatgccgtgggaaggccac
aactacgaggacgcgatcatcctgtcgcagcgcctcgtgcaggacgacgtcctctcctcg
atccacatcgaggagcacgaggtcgacgcccgtgacaccaagctcggccccgaggagatc
acccgggacatcccgaacgtctccgaggaggtcctcgcggacctcgacgagcgcggcatc
atccgcatcggtgcggacgtcgtcgccggcgacatcctggtcggcaaggtcacgcccaag
ggtgagaccgagctgaccccggaggagcgtctgctccgcgcgatcttcggtgagaaggcc
cgcgaggtgcgtgacacctcgctcaaggtcccccacggtgagatcggcaaggtcatcggt
gtccgcgtcttcgaccgcgaggagggcgacgagcttcccccgggcgtgaaccagctggtc
cgcgtctacgtcgcccagaagcgcaagatcaccgacggtgacaagctcgccggccgtcac
ggcaacaagggtgtcatctccaagatcctcccgatcgaggacatgccgttcctcgaggac
ggcaccccggtcgacatcatcctgaacccgctgggtgtcccgtcccgaatgaacccggga
caggtcctggagatccacctcggctggctcgccagccgcggctgggacgtctccggtctg
ggtgaggagtgggccgagcgactgaaggccatcggcgccgaccgcgtcgagcccggcacc
aacgtcgccacccccgtgttcgacggcgcccgcgaggacgaactcgccggcctgttcgag
cacaccatcccgaaccgcgacggtgaccgcctggtcctcccgtccggcaaggcgcgcctg
ttcgacggccgctccggc------------------------------------------
------------------------------------------------------------
------------------------------------------------------------
------------------------------------------------------------
------------------------------------------------------------
------------------------------------------------------------
------------------------------------------------------------
------------------------------------------------------------
---------------------
>GCF_002007125 PCKCAENP_00554 DNA-directed RNA polymerase subunit beta
------------------------------------------------------------
#NAME?
ggccgcctcgcgcactgcctcgaccgcgaatacgaacaacggcgccagcaccgcaccgct
gcgcatctcctttgcaaagatcaaggaacctcttgaggttcccaacctccttgctctaca
gaccgagagtttcgactggctgctcggtaacgaagcatggaagtctcgtgtcgaggcggc
tctggacagcggacaggacgtccccaggaagtccggtctggaggagatcttcgaggagat
ctccccgatcgaggacttctccgggtcgatgtcgctgaccttccgcgatcaccgtttcga
gccgccgaagaactccatcgacgagtgcaaggagcgcgacttcacgttcgccgccccgct
cttcgtcaccgccgagttcaccaacaatgagaccggcgagatcaagtcccagacggtctt
catgggcgatttcccgctcatgaccaacaagggcaccttcgtcatcaacggcaccgagcg
tgtcgtcgtgtcgcagctcgtccgctcgccgggcgtgtacttcgactcctccatcgacaa
gacgtccgacaaggacatcttctccgccaagatcatcccgtcccggggtgcctggctgga
gatggagatcgacaagcgcgacatggtcggtgtccgtatcgaccgcaagcgcaagcagtc
ggtcaccgtcctcctcaaggcgctcggctggagcaccgagcagatccttgaggagttcgg
ccagtacgagtccatgcgcgccaccctggagaaggaccacacccaggggcaggacgacgc
gctgctcgacatctaccgcaagctgcgtccgggcgagccgcccacccgtgaggccgcgca
gacgctgctggagaacctctacttcaacccgaagcgctacgacctcgcgaaggtcggccg
ctacaaggtcaacaagaagcttggttccgacgcgccgctcgacgcc---ggtgtgctcac
gaccgaggacgtcatcgcctcgatcaagtacctcgtgcagctccacgccggtgagaccga
gacg--gtc---ggcgagaacggccagagcgtcgtcgtcgagaccgacgacatcgaccac
ttcggcaaccgccgtctgcgcaacgtcggcgagctcatccagaaccaggtccgtacgggt
ctggcgaggatggagcgcgtcgtgcgtgagcgcatgacgacccaggacgtcgaggcgatc
acgccgcagaccctgatcaacatccggccggtcgtcgcctccatcaaggagttcttcggc
accagccagctctcgcagttcatggaccagaacaacccgctgtcgggcctgacccacaag
cgccgtctctcggcgctgggccccggcggtctgtcccgtgagcgggccggcttcgaggtc
cgtgacgtgcacccgtcccactacggacgcatgtgcccgatcgagacccctgaaggcccg
aacatcggtctgatcggctcgctcgcctcgtacggccgcgtcaacgcgttcggcttcgtc
gagacgccctaccgccgggt---cacca---gc---ggtgtcgtcaccgacgaggtcgac
tacctgacggccgacgaggaagaccgcttcgtcatcgcccaggccaacgcgcccctcacc
gaggagctgcggttcgaggagagccgcgtcctggtccgccgtcgtggcggagaggtcgac
tacgtccccggtgacgacgtcgactacatggacgtctccccgcgccagatggtgtcggtc
gcgaccgccatgatcccgttccttgagcacgacgacgccaaccgtgccctcatgggcgcg
aacatgatgcgtcaggccgtgccgctgatcaccgcggaggctccgctggtcggcaccggc
atggagtaccgctgcgcggtcgacgccggtgacgtcatcaaggcggagaaggacggtgtg
gtccaggaggtctccgcggactacgtcaccgtcgccaacgacgacggcacgtacaacacg
taccgcgtcgcgaagttctcccgctccaaccagggcacctccgtcaaccagaaggtcgtc
gtcgacgagggcgcccgggttgtcgagaaccaggtgctcgccgacggtcccgcgaccgaa
gagggcgagatggccctcggcaagaacctcctcgtggcgttcatgccgtgggaaggccac
aactacgaagacgcgatcatcctcagccagcggctggtccaggacgacgtcctctcctcg
atccacatcgaggagcacgaggtcgacgcccgcgacaccaagctcggccccgaggagatc
acccgggacatcccgaacgtctccgaagaggtcctcgccgacctcgacgagcgcggcatc
atccgtatcggtgccgaggtcatcggcggcgacatcctcgtcggcaaggtcacgcccaag
ggcgagaccgagctcacccccgaggagcggctgctccgcgcgatcttcggtgagaaggcg
cgcgaggtccgtgacacctcgctgaaggtcccgcacggcgagatcggcaagatcatcggc
gtccgcgtcttcgaccgcgaggagggcgacgagctgccgcccggcgtcaaccagctcgtc
cgggtctacgtcgcccagaagcgcaagatcaccgacggtgacaagctcgccggacgccac
ggcaacaagggcgtcatctcgaagatcctgcccatcgaggacatgccgttccttgaggac
ggcacgcccgtcgacatcatcctgaacccgctgggtgtcccgtcccgaatgaacccggga
caggtcctggagatccatctcggctggctcgccagccagggctgggacgtatcctcgctc
ggcgacgactgggcgcagcgcctccaggcgatcggcgcggaccaggtcgacccgcgtacc
aacgtggcgaccccggtcttcgacggcgcccgcgaggacgagctgaccggcctgcttgag
cacaccgtgcccaaccgcgacggtgagcggatggtgaaggagaccggcaaggcgcggctc
ttcgacggccgctcc---------------------------------------------
------------------------------------------------------------
------------------------------------------------------------
------------------------------------------------------------
------------------------------------------------------------
------------------------------------------------------------
------------------------------------------------------------
------------------------------------------------------------
---------------------
>GCF_001652895 HHIEDOHB_07182 DNA-directed RNA polymerase subunit beta
------------------------------------------------------------
#NAME?
ggccgcctcgcgcaacgcctcgactgccaatacgaacaatggcgccagcaccgccccgct
gcgcatctcctttgcgaagatcaaggagcctctcgaggttccgaacctcctcgcgctgca
gaccgagagcttcgattggctgctcggcaatgccgcgtggaaggctcgcgtcgaggctgc
gctggacagcggtcaggacgtccccaccaagtccggtctggaagagatcttcgaggagat
ctccccgatcgaggacttctccgggtcgatgtccctgaccttccgtgatcaccgtttcga
gccgccgaagaactcgatcgacgagtgcaaggagcgtgacttcacctacgccgctccgct
cttcgtcacggccgagttcaccaacaacgagaccggcgagatcaagtcccagacggtctt
catgggcgacttcccgctcatgaccccgaagggcaccttctgcatcaacggcaccgagcg
tgtcgtcgtctcgcagctggtccgttctcccggtgtctacttcgactcctccatcgacaa
gacgtccgacaaggacatcttctcggccaagatcattccgtcccggggtgcctggctgga
gatggagatcgacaagcgcgacatggtcggtgtccgcatcgaccgcaagcgcaagcagtc
cgtgaccgtcctgctcaaggcgctcggctggaccaccgagcagatcctcgaggagttcgg
cgagtacgagtccatgcgcgccaccctggagaaggaccacacccagggccaggacgacgc
gctgctcgacatctaccgcaagctgcgtccgggcgagccgccgacccgtgaggccgcgca
gacgctgctggagaacctctacttcaaccccaagcgctacgacctggccaaggtcggccg
ctacaaggtcaacaagaagctcggcgccgaccagccgctcgacgcc---ggcgtgctgac
caccgacgatgtcatcgcgaccatcaagtacctggtcaagctgcacgccggggagaccga
gacg--atc---ggcgagaacggccagtcgatcgtggtcgagaccgatgacatcgaccac
ttcggcaaccgtcgtctgcgcaacgtcggcgagctcatccagaaccaggtccgcaccggt
ctggcccgtatggagcgcgtcgtccgcgagcgcatgaccacgcaggacgtcgaggcgatc
acgccgcagaccctgatcaacatccggccggtcgtcgcctccatcaaggagttcttcggc
accagccagctgtcccagttcatggaccagaccaacccgctgtcgggtctgacccacaag
cgccgtctgtcggcgctgggcccgggtggtctgagccgtgagcgggcgggcttcgaggtc
cgcgacgtgcacccgtcccactacggccggatgtgcccgatcgagaccccggaaggcccg
aacatcggtctgatcggttcgctcgcctcctacggccgggtcaacgcgttcggtttcgtg
gagaccccgtaccgcaaggt---cgtcg---ac---ggtgtggtcaccgaccaggtggac
ttcctcaccgccgatgaggaggaccgcttcgtcatcgcccaggcgaacgcgccgctggcc
gaggacaacacctacgccgagaaccgggtcctggtccgccgccgtggcggtgaggtcgac
tacgtgcccggctccgaggtggactacatggacgtctcgccgcgccagatggtgtcggtc
gcgaccgccatgatcccgttcctcgagcacgacgacgccaaccgcgcgctcatgggatcg
aacatgatgcgccaggccgtgccgctgatcaaggcggagtccccgctggtcggcaccggc
atggagtaccgctgcgcggtcgacgccggcgacgtcatcaaggccgagaaggacggtgtc
gtccaggaggtctccgccgactacgtgacggtggccaacgacgacggcacctacaccacc
taccgggtggccaagttctcccgctccaaccagggcacctccttcaaccagaaggtcgtc
gtggacgagggcgcccgggtgatcgccggccaggtgctggccgacggcccgtccaccgag
gacggcgagatggcgctcggcaagaacctgctcgtggcgttcatgccgtgggagggccac
aactacgaggacgcgatcatcctcagccagcgtctggtgcaggacgacgtcctctcctcg
atccacatcgaggagcacgaggtcgacgcccgggacaccaagctcggccccgaggagatc
acccgggacatcccgaacgtctccgaggaggtcctggccgacctcgacgagcgcggcatc
atccgcatcggcgccgaggtccgcgacggcgacatcctctgcggcaaggtcaccccgaag
ggtgagaccgagctgacgccggaggagcgcctgctgcgggcgatcttcggtgagaaggcc
cgtgaggtccgtgacacctcgctgaaggtgccgcacggcgagaccggcaaggtcatcggc
gtgcgcgtcttcgaccgcgaggagggcgacgagctgccgccgggcgtgaaccagctggtc
cgcgtctacgtggcgcagaagcgcaagatcaccgatggtgacaagctggccggccgccac
ggcaacaagggcgtcatctcgaagatcctgccggtcgaggacatgccgttcctggaggac
ggcaccccggtcgacatcatcctcaaccccctcggcgtcccgtcccggatgaacccggga
caggtcctggagatccacctcggctggctggcctcccagggctggaaggtcgagggcgac
#NAME?
aacgtcgccaccccggtcttcgacggcgcccgtgaggacgagctggcgggtctgttcgag
cacaccgtgccgaaccgcgacggcgagcgcatggtgctgccctcgggcaaggcccggctc
ttcgacggccgctccggc------------------------------------------
------------------------------------------------------------
------------------------------------------------------------
------------------------------------------------------------
------------------------------------------------------------
------------------------------------------------------------
------------------------------------------------------------
------------------------------------------------------------
---------------------
>GCF_000495635 BOPGGACD_03765 DNA-directed RNA polymerase subunit beta
------------------------------------------------------------
#NAME?
ggccgcctcgcgcactgcct---ccgcgaattcgaacaacggcgccagcaccgccccgct
gcgcatttcctttgcaaagatcaaggagcccctcgaggttccgaacctccttgccctcca
gaccgagagcttcgactggctgctcggcaacgacgcttggaaggcccgggtcgaggcggc
tctggacagcggacaggacgtccccaccaagtccggtctggaggagatcttcgaggagat
ctccccgatcgaggacttctccgggtcgatgtcgctgaccttccgcgaccaccgcttcga
gcccccgaagaactccatcgacgagtgcaaggagcgcgacttcaccttcgccgcgccgct
cttcgtcaccgccgagttcaccaacaacgagaccggcgagatcaagtcccagacggtctt
catgggcgacttcccgctcatgaccaacaagggcaccttcgtcatcaacggcaccgagcg
tgtcgtcgtgtcgcagctggtccgctcgccgggcgtctacttcgactcctccatcgacaa
gacgtccgacaaggacatcttctccgccaagatcatcccctcccggggtgcctggctgga
gatggagatcgacaagcgcgacatggtcggcgtccgcatcgaccgcaagcgcaagcagtc
cgtcaccgtcctcctcaaggctctcggctggacgaccgagcagatcctcgaggagttcgg
cgagtacgagtcgatgcgcgcgaccctggagaaggaccacacccagggccaggacgacgc
gctgctcgacatctaccgcaagctgcgcccgggcgagccgcccacgcgtgaggccgcgca
gacgctgctggagaacctctacttcaaccccaagcgctacgacctcgccaaggtcggccg
ctacaaggtgaacaagaagctcggcggcgacgcgcccctggacgcc---ggcgtgctcac
caccgacgacgtcatcgccaccatcaagtacctggtcaagctgcacgccggcgagaccga
gacg--acc---ggcgagaacggcacccagatcgtcgtcgagaccgacgacatcgaccac
ttcggcaaccgccgtctgcgcaacgtcggcgagctgatccaaaaccaggtccgtacgggt
ctcgcccgtatggagcgcgtcgtgcgtgagcgcatgaccacccaggacgtcgaggcgatc
acgccgcagaccctgatcaacatccggccggtcgtcgcctccatcaaggagttcttcggc
accagccagctgtcgcagttcatggaccagaacaacccgctctcgggtctcacccacaag
cgccgtctgtcggcgctcggcccgggtggtctctcgcgtgagcgggccggcttcgaggtc
cgtgacgtgcacccctcgcactacggccgcatgtgcccgatcgagacccctgaaggcccg
aacatcggcctgatcggctcgctcgcctcctacggccgggtcaacgccttcggcttcgtc
gagacgccgtaccgccgggt---caccg---ac---ggcatcgtcaccgacgaggtcgac
tacctgaccgccgacgaggaggaccgcttcgtcatcgcccaggccaacgccggcctgacc
gaggacctccacttcgccgaggaccgcgtcctggtccgccgtcgtggcggagaggtcgac
tacgtccccggtgacgatgtcgactacatggacgtctcgccgcgccagatggtgtcggtc
gcgaccgccatgatccccttcctggagcacgacgacgccaaccgtgccctcatgggcgcg
aacatgatgcgccaggcggtcccgctcatcaagagcgaggccccgctcgtcggcaccggc
atggagtaccgctgtgccaccgacgccggcgacgtgctgaaggcggagaaggacggtgtg
gtccaggaggtctccgcggactacatcaccaccaccaacgacgacggcacgtacaccacg
taccgcctcgccaagttctcccgctcgaaccagggcacctcggtcaaccagaaggtcgtc
gtcgacgagggcgaccggatcatcgagggccaggtgctcgccgacggtccggcgaccgag
ctcggtgagatggcgctcggcaagaacctcctcgtggcgttcatgtcgtgggagggccac
aactacgaggacgcgatcatcctgtcgcagcgcctcgtgcaggacgacgtcctctcctcg
atccacatcgaggagcacgaggtcgacgcccgtgacaccaagctcggccccgaggagatc
acccgggacatcccgaacgtctccgaggaggtcctcgccgacctcgacgagcgcggcatc
atccgcatcggtgccgaggtcgacgccggcgacatcctggtcggcaaggtcacgcccaag
ggtgagaccgagctgaccccggaggagcgcctgctccgcgcgatcttcggtgagaaggcg
cgcgaggtccgcgacacctcgctgaaggtgccgcacggcgagaccggcaaggtcatcggt
gtgcgtgtcttcgaccgcgaggagggcgacgagcttcccccgggcgtcaaccagctggtc
cgcgtctacgtggcccagaagcgcaagatcaccgacggtgacaagctcgccggccgtcac
ggcaacaagggcgtcatctcgaagatcctgccgatcgaggacatgccgttcctggaggac
ggcaccccggtcgacatcatcctcaacccgctcggcgtgccgtcccgaatgaacccggga
caggtcatggagatccacctcggctggctcgccagccagggctgggacatctccggtgtc
gagaccgagtgggcccagcggctccagtcgatcggcatcgaccgggtcgagccggggacc
aacgtcgccaccccggtgttcgacggcacccgtgaggacgagctggccggcctgatcgac
cacaccatccccaaccgcgacggtgagcggatggtgcagtcctcgggcaaggcgcggctc
ttcgacggccgctccggc------------------------------------------
------------------------------------------------------------
------------------------------------------------------------
------------------------------------------------------------
------------------------------------------------------------
------------------------------------------------------------
------------------------------------------------------------
------------------------------------------------------------
---------------------
>GCF_002019855 EBMBENON_04640 DNA-directed RNA polymerase subunit beta
------------------------------------------------------------
#NAME?
ggccgcctcgcgcaacgcctcgaccgcgaatacgaacaacggcgccagcaccgccccgct
gcgcatctcttttgcaaagatcaaggagcctctcgaggttccgaacctgctcgcgctgca
gaccgagagcttcgactggctgctcggcaacaccgcctggcagagtcgggtcgaggaggc
tctggagaacggtcaggacgtccccaccaagtccggcctcgaagagatcttcgaggagat
ctccccgatcgaggacttctccgggtcgatgtcgctgaccttccgcgaccaccgtttcga
gccgccgaagaacagcatcgacgagtgcaaggaccgcgacttcacgtacgcggccccgct
gttcgtgacggccgagttcaccaacaacgagaccggcgagatcaagtcccagacggtctt
catgggcgacttcccgctcatgaccaacaagggcaccttcgtcatcaacggcaccgagcg
tgtcgtcgtgtcgcagctcgtccggtcgccgggtgtctacttcgactcctcgatcgacaa
gacctccgacaaggacatcttctcggccaagatcatcccctcccggggtgcctggctgga
gatggagatcgacaagcgcgacatggtcggtgtccgcatcgaccgcaagcgcaagcagtc
ggtcaccgtcctcctgaaggcgctcggctggaccaccgagcagatcctcgaggagttcgg
cgagtacgagtccatgcgcgccaccctggagaaggaccacacccagggccaggacgacgc
gctcttggacatctaccgcaagctgcgtccgggcgagccccccacgcgtgaggccgcgca
gacgctgctcgagaacctctacttcaaccccaagcgctacgacctcgccaaggtcggccg
ctacaaggtcaacaagaagctggccgcggacgcgcccctcgacgcc---ggtgtcctgac
cgtcgaggacgtcatcgcgaccatcaagtacctggtcaagctgcacgccggcgagaccga
gacg--gtc---ggggacaacggccagacgatcgtcgtcgagaccgacgacatcgaccac
ttcggcaaccgtcgtctgcgcagcgtcggcgagctcatccagaaccaggtccgcacgggt
ctggctcgtatggagcgcgtcgtccgcgagcggatgacgacccaggacgtcgaggcgatc
acgccgcagaccctgatcaacatccggccggtcgtcgcctccatcaaggagttcttcggc
accagccagctctcgcagttcatggaccagaacaacccgctgtcgggtctcacccacaag
cgccgtctgtcggctcttggcccgggtggtctctcccgtgagcgggccggcttcgaggtc
cgtgacgtgcacccctcgcactacggccgcatgtgcccgatcgagacgcccgaaggcccg
aacatcggtctgatcggctcgctcgcctcctacggccgggtcaacgcgttcggtttcgtc
gagaccccgtaccgcaaggt---cgtcg---ac---ggccaggtcaccgacgaggtggac
tacctgaccgccgacgaggaggaccgcttcgtcatcgcgcaggccaacgccacgctcaac
gacgatctccggttcgaggagtcccgcgtcctggtccgccgccgtggcggcgaggtcgac
tacgtccccggtgacgacgtggactacatggacgtctcgccgcgccagatggtgtcggtc
gcgaccgccatgatcccgttcctcgagcacgacgacgccaaccgtgccctcatgggcgcg
aacatgatgcgccaggccgtgccgctcatcaagagcgagtccccgctcgtcggcaccggc
atggagtaccgctccgccgtcgacgccggcgacgtggtcaaggccgagaaggcgggtgtc
gtccaggaggtctccgcggactacatcaccaccgccaacgacgacggcacgtacatcacg
taccgcctggccaagttcgcccgctccaaccagggcacctcggtcaaccagaaggtcatc
gtcaacgagggcgaccggatcatcgagggccaggtcctggccgacggtccggccaccgag
aacggcgagatggccctcggcaagaacctgctggtcgcgttcatgccgtgggagggtcac
aactacgaggacgcgatcatcctgtcgcagcgcctcgtgcaggacgacgtcctctcctcg
atccacatcgaggagcacgaggtcgacgcccgtgacaccaagctgggccccgaggagatc
acccgggacatcccgaacgtctccgaggaggtcctcgccgacctcgacgagcgcggcatc
atccgcatcggcgccgaggtcaccgccggtgacatcctcgtcggcaaggtcacgcccaag
ggtgagaccgagctgacgccggaggagcgcctgctgcgcgcgatcttcggtgagaaggcc
cgtgaggtccgtgacacctcgctgaaggtgccgcacggcgagaccggcaaggtcatcggc
gtgcgcgtcttcgaccgcgaggagggcgacgaactgccgcccggcgtcaaccagctcgtg
cgtgtgtatgttgcgcagaagcgcaagatcacggacggcgacaagctcgccggccggcac
ggcaacaagggtgtcatctccaagatcctgcccatcgaggacatgccgttcctcgaggac
gggaccccggtcgacatcatcctcaacccgctcggtgtgccgtcccgaatgaacccggga
caggtgctggagatccacctcggctggctcgccagccgcggctgggacgtctccggtctc
gccgacgagtgggcgcagcgcctccaggccatcggcgccgaccaggtcgccccgggcacc
aacgtcgccaccccggtcttcgacggcgcccgtgaggacgagctggcgggtctgctccag
cacaccatcccgaaccgcgacggcgagcgcatggtgctcccgtccggcaaggcgcggctg
ttcgacggccgtagc---------------------------------------------
------------------------------------------------------------
------------------------------------------------------------
------------------------------------------------------------
------------------------------------------------------------
------------------------------------------------------------
------------------------------------------------------------
------------------------------------------------------------
---------------------
>GCF_001513965 GLBACOLO_02181 DNA-directed RNA polymerase subunit beta
------------------------------------------------------------
#NAME?
ggccgcctcgcgcaatgcctcgaccgcgaatacgaacaacggcgccagcaccgccccgct
gcgcatctcctttgcaaagatcaaggagcctctcgaggttccgaacctgctcgcgctgca
gaccgagagcttcgactggctgctcggcaacaccgcctggcagagtcgggtcgaggaggc
tcttgagaacggtcaggacgtccccaccaagtccggtctggaggagatcttcgaggagat
ctccccgatcgaggacttctccgggtcgatgtccctgacgttccgggaccaccgcttcga
gccgcccaagaactccatcgacgagtgcaaggagcgcgacttcacgtacgcggccccgct
cttcgtcaccgctgagttcaccaacaacgagaccggcgagatcaagtcccagaccgtctt
catgggcgacttcccgctcatgacgaacaagggcactttcgtcatcaacggcaccgagcg
tgtcgtggtgtcgcagctggtccgttcccccggtgtctacttcgactccagcatcgacaa
gacgtccgacaaggacatcttctccgccaagatcatcccgtcccggggtgcctggctgga
gatggagatcgacaagcgcgacatggtcggtgtccgtatcgaccgcaagcgcaagcagtc
ggtcaccgtgctgctcaaggcgctcggctggacgaccgagcagatcctcgaggagttcgg
cgactacgagtcgatgcgcgccaccctggagaaggaccacacccagggccaggacgacgc
gctgctcgacatctaccgcaagctgcgtccgggcgagccccccacgcgtgaggccgcgca
gacgctccttgagaacctgtacttcaacccgaagcgctacgacctggcgaaggtcggccg
ctacaaggtgaacaagaagctcggcgcggacgagccgctggacgcc---ggcgtgctcac
caccgacgacatcatcgccaccatcaagtacctggtgcagctgcacgccggtgagaccga
gacg--gtc---gccgagtccggtcgctcgatcatggtcgagaccgacgacatcgaccac
ttcggcaaccgtcgtatccgcaacgtcggcgagctgatccagaaccaggtccgtacgggt
ctcgcccgtatggagcgcgtcgtgcgcgagcgcatgaccacccaggacgtcgaggcgatc
acgccgcagaccctgatcaacatccggccggtcgtcgcctccatcaaggagttcttcggc
accagccagctgtcccagttcatggaccagaacaacccgctgtcgggcctgacgcacaag
cgtcgtctcaacgccctcggcccgggtggtctctcccgtgagcgggccggcttcgaggtc
cgtgacgtgcacccgtcgcactacggccgcatgtgcccgatcgagacgccggaaggcccg
aacatcggtctgatcggctcgctggcctcctacggccggatcaaccccttcggcttcatc
gagacgccgtaccgcaaggt---cgtcg---ac---ggccaggtcaccgacgaggtcgac
tacctgacggccgacgaggaggaccgcttcgtcatcgcgcaggccaacgcgccgctgacg
gacgagttccgcttcgccgaggcccgcgtcctggttcgccgccgtggcggcgaggtcgac
tacgtccccggtgacgacgtcaactacatggacgtctcgccgcgccagatggtgtcggtc
gcgaccgccatgatcccgttcctcgagcacgacgacgccaaccgtgccctcatgggcgcg
aacatgatgcgtcaggccgtgccgctgattaagtccgaggcgccgctcgtcggcaccggc
atggagtaccgctccgcggtcgacgccggcgacgtggtcaaggccgagaaggcgggtgtg
gtccaggaggtctccgcggactacgtcaccaccgcgaacgacgacggcacgtacatcacg
taccgcctgcacaagttctcccggtccaaccagggcacctcggtcaaccagaaggtcatc
gtcaacgagggtgaccgcgtcatcgagggtcaggtcctcgccgacggtccggccaccgag
aacggtgagatggccctcggcaagaacctgctcgtggcgttcatgccgtgggagggtcac
aactacgaggacgcgatcatcctgtcgcagcgcctcgtgcaggacgacgtcctctcctcg
atccacatcgaggagcacgaggtcgacgcccgtgacaccaagctcggccccgaggagatc
acccgggacatcccgaacgtctccgaggaggtcctcgccgacctcgacgagcgcggcatc
atccgcatcggtgccgaggtcatcgccggcgacatcctcgtcggcaaggtgaccccgaag
ggtgagaccgagctgacccccgaggagcgcctgctgcgcgcgatcttcggtgagaaggcc
cgtgaggtccgtgacacctcgctgaaggtgccgcacggcgagaccggcaaggtcatcggc
gtgcgcgtcttcgaccgcgaggagggcgacgagcttccccccggtgtgaaccagctggtg
cgcgtgtacgtggcgcagaagcgcaagatcaccgacggtgacaagctcgccggccgtcac
ggcaacaagggtgtcatctcgaagatcctgcccatcgaggacatgccgttcctcgaggac
ggaactccggtcgacatcatcctcaacccgctcggtgtcccgtcccgaatgaacccggga
caggtcctggagatccacctcggctggctcgccagccgcggctgggacgtctccggcctg
gccgacgagtgggcccagcgcctgcagaacatcggcgccgaccaggtcgccccgcgcacc
aacgtcgccaccccggtcttcgacggtgcccgcgaggacgagctggcgggtctgctgcag
cacaccatcccgaaccgtgacggcgagcgcatggtgcagccgtccggcaaggcgcggctg
ttcgacggccgctcc---------------------------------------------
------------------------------------------------------------
------------------------------------------------------------
------------------------------------------------------------
------------------------------------------------------------
------------------------------------------------------------
------------------------------------------------------------
------------------------------------------------------------
---------------------
>GCF_000527195 DGOOIPIM_00794 DNA-directed RNA polymerase subunit beta
------------------------------------------------------------
#NAME?
ggccgcctcgcgcaacgcctcgaccgcgaatacgaacaacggcgccagcaccgccccgct
gcgcatctcctttgcaaagatcaaggagcccctcgaggttccgaaccttctcgcgctgca
gaccgagagctttgactggctgctcggcaacgacgcctggaaggctcgcgtcgaggaggc
tctcgagaacgggcacgacgtccccaccaagtccggtctggaggagatcttcgaagagat
ctccccgatcgaggacttctccgggtcgatgtcgctgaccttccgcgaccaccgcttcga
gccgccgaagaactccatcgacgagtgcaaggaccgcgacttcacgtacgccgccccgct
cttcgtcacggccgagttcaccaacaacgagaccggcgagatcaagtcccagaccgtctt
catgggcgacttcccgctcatgacgaacaagggcaccttcgtcatcaacggcaccgagcg
tgtcgtggtgtcccagctggtgcgctcgcccggcgtctacttcgactcctccatcgacaa
gacgtccgacaaggacatcttctccgccaagatcatcccgtcccggggtgcgtggctgga
gatggagatcgacaagcgcgacatggtcggtgtgcgcatcgaccgcaagcgcaagcagtc
cgtcaccgtcctcctgaaggcgctcggctggaccaccgagcagatcctcgaggagttcgg
cgagtacgagtccatgcgcgccaccctggagaaggaccacacccagggccaggacgacgc
gctgctcgacatctaccgcaagctgcgcccgggcgagccccccacccgtgaggccgcgca
gacgctgctcgagaacctctacttcaaccccaagcgctacgacctggccaaggtcggccg
ctacaaggtcaacaagaagctcggcggcgaccagccgctcgacgcc---ggtgtgctcac
caccgacgacatcatcgccacgatcaagtacctggtgaagctgcacgccggtgagaccga
gacg--gtc---ggcgagtcgggccgctcgatcatcgtcgagaccgacgacatcgaccac
ttcggcaaccgccgcatccgcaacgtcggcgagctgatccagaaccaggtccgtacgggt
ctcgcccgtatggagcgcgtcgtgcgcgagcgcatgaccacccaggacgtcgaggcgatc
acgccgcagaccctgatcaacatccggccggtcgtcgcctccatcaaggagttcttcggc
accagccagctgtcgcagttcatggaccagaacaacccgctgtcggggctgacgcacaag
cgtcgtctgaacgccctcggcccgggtggtctctcccgtgagcgggccggcttcgaggtc
cgtgacgtgcacccctcgcactacggccgcatgtgcccgatcgagacgccggaaggcccg
aacatcggtctgatcggctcgctcgcctcctacgggcggatcaacccgttcggcttcatc
gagacgccgtaccgcaaggt---cgtcg---ac---ggccaggtcaccgacgatgtggac
tacctgaccgccgacgaggaggaccgcttcgtcatcgcccaggccaacgcgccgctgagc
gacgacatgcgcttcgtcgagaaccgcatcctggtccgccgccgcggcggcgaggtcgac
tacgtccccggcgacgaggtcgactacatggacgtctcgccgcgccagatggtgtcggtc
gcgaccgccatgatcccgttcctcgagcacgacgacgccaaccgtgccctcatgggcgcg
aacatgatgcggcaggccgtgccgctgatcaagtccgaggccccgctcgtcggcaccggc
atggagtaccgctccgccgtcgacgccggcgacgtggtcaaggcggagaaggcgggtgtg
gtccaggaggtctccgcggactacatcaccacgaccaacgacgacggcacgtacatcacg
taccgcctggccaagttctcccgctccaaccagggcacctcggtcaaccagaaggtcatc
gtctccgagggcgaccggatcgtcgagggccaggtcctcgccgacggcccggccaccgag
aacggcgagatggcgctcggcaagaacctgctggtcgcgttcatgccgtgggagggtcac
aactacgaggacgcgatcatcctgtcgcagcgcctcgtgcaggacgacgtcctctcctcg
atccacatcgaggagcacgaggtcgacgcccgtgacaccaagctcggccccgaggagatc
acccgggacatcccgaacgtctccgaggaggtcctcgccgacctcgacgagcgcggcatc
atccgcatcggtgccgaggtcgtcgccggtgacatcctcgtcggcaaggtcacgcccaag
ggtgagaccgagctgaccccggaggagcgcctgctccgcgcgatcttcggtgagaaggcc
cgtgaggtccgtgacacctcgctgaaggtgccgcacggcgagatcggcaaggtcatcggc
gtccgcgtcttcgaccgcgaggagggcgacgagcttccccccggtgtgaaccagctggtg
cgcgtctacgtcgcgcagaagcgcaagatcaccgacggtgacaagctcgccggccgtcac
ggcaacaagggcgtcatctccaagatcctgcccatcgaggacatgccgttcctcgaggac
gggaccccggtcgacatcatcctcaacccgctcggcgtgccgtcccggatgaacccggga
caggtcctggagatccacctcggctggctcgccagccgcggctgggacgtctccggcctc
gccgaggagtgggccgagcggctccaggtcatcggcgccgacaaggtcgagcccggcacc
aacgtcgccaccccggtcttcgacggtgcgcgtgaggacgagctcgcgggtctgctgcag
cacaccatcccgaaccgtgacggcgagcgcatggtgctcccgaccggtaaggcgcggctg
tacgacggccgctcc---------------------------------------------
------------------------------------------------------------
------------------------------------------------------------
------------------------------------------------------------
------------------------------------------------------------
------------------------------------------------------------
------------------------------------------------------------
------------------------------------------------------------
---------------------
>GCF_002910875 JLMALIDA_03660 DNA-directed RNA polymerase subunit beta
------------------------------------------------------------
#NAME?
ggccgcctcgcgcaacgcctcgaccgcgaatacgaacaacggtgccagcaccgccccgct
gcgcatctcctttgcaaaaatcaaggagcccctcgaggttccgaacctcctcgcgctgca
gaccgagagctttgactggctcctgggcaacgccgcctggaaggctcgcgtcgaggctgc
tctggacagtggacaagacgtccccaccaagtccggcctggaggagatcttcgaggagat
ctcaccgatcgaggacttctccgggtcgatgtcgcttacgttccgcgaccaccgcttcga
gcccccgaagaactcgatcgacgagtgcaaggagcgcgacttcacgttcgccgcgccgct
cttcgtcacggccgagttcaccaacaacgagaccggcgagatcaagtcccagacggtctt
catgggcgacttcccgctcatgaccaacaagggcaccttcgtcatcaacggcaccgagcg
tgtcgtcgtgtcgcagctggtccgctcgccgggtgtctacttcgactcctccatcgacaa
gacgtccgacaaggacatcttctccgccaagatcatcccgtcccggggtgcctggctgga
gatggagatcgacaagcgcgacatggtcggtgtccgcatcgaccgcaagcgcaagcagtc
cgtcaccgtcctcctgaaggctctcggctggagcaccgagcagatcctggaggagttcgg
cgagtacgagtcgatgcgcgccaccctggagaaggaccacacccagggccaggacgacgc
[truncated: 66,634 more rows]
