# Supplementary material for: Genome mining of biosynthetic and chemotherapeutic gene clusters in Streptomyces bacteria
Source: Sci Rep. 2020 Feb 6;10:2003. doi: 10.1038/s41598-020-58904-9 (PMC7005152; doi:10.1038/s41598-020-58904-9)
Supplement: Supplementary file 6 — Supplementary Table S5. [file 41598_2020_58904_MOESM6_ESM.xlsx]

## Sheet: Sheet1
((GCF_003259575:0.00000100000050002909,(GCF_003254205:0.00000100000050002909,GCF_003259275:0.00000100000050002909)10:0.00000100000050002909)7:0.00000100000050002909,(GCF_900095575:0.00000100000050002909,(((GCF_900091875:0.00056632479192106225,((GCF_000721935:0.01623545358753106238,(((GCF_002910895:0.00000100000050002909,GCF_002910775:0.00000100000050002909)100:0.00484214859896705142,((GCF_9000917…
02909,(GCF_000725655:0.00000100000050002909,GCF_000720295:0.00000100000050002909)23:0.00000100000050002909)25:0.00000100000050002909)29:0.00000100000050002909)100:0.01034508765943626882,(GCF_002920615:0.00760669595258360327,(GCF_001514055:0.00113915975168732983,(GCF_001447075:0.00171428782843520118,(GCF_000340845:0.00000100000050002909,GCF_000245355:0.00000100000050002909)100:0.003429118021376998…
_900091905:0.00000100000050002909)27:0.00000100000050002909)81:0.00471961565969433727)44:0.00195086105411549152,GCF_002551375:0.00077619842343098339)46:0.00114015296075574033,GCF_002551415:0.00305425409581493211)45:0.00093104342897721106)16:0.00056979344948574504)3:0.00000100000050002909)3:0.00056776972543734028,(GCF_002551435:0.00227841223073265700,(GCF_000743295:0.00170245184698234928,(GCF_0025…
